# Supplementary material for: Transcriptome Analysis of Tryptophan-Induced Resistance against Potato Common Scab
Source: Int J Mol Sci. 2022 Jul 29;23(15):8420. doi: 10.3390/ijms23158420 (PMC9369096; doi:10.3390/ijms23158420)
Supplement: Supplementary file 1 [file ijms-23-08420-s001.zip]

Archive with 7 entries (7 files):
- Figure S1. Disease incidence (a) and yield assessment (b) following foliar application of Trp on in filed.tif
- Figure S2. Enriched GO terms of upregulated and downregulated DEGs in the C-vs-Trp group (a) and S-vs-S+Trp group (b).tif
- Table S1. Statistical quality of the clean reads.xlsx
- Table S2. Statistical results of alignment with the reference genome.xlsx
- Table S3. Unique and shared DEGs in the C-vs-Trp group and S-vs-S+Trp group.xlsx
- Table S4. Candidate genes of Trp-induced in SA, JA and ET signaling pathways.xlsx
- Table S5. Primers used in qRT-PCR.xlsx
