# Supplementary material for: Transcriptome Analysis of Tryptophan-Induced Resistance against Potato Common Scab
Source: Int J Mol Sci. 2022 Jul 29;23(15):8420. doi: 10.3390/ijms23158420 (PMC9369096; doi:10.3390/ijms23158420)
Supplement: Supplementary file 1 [file ijms-23-08420-s001.zip › Table S1. Statistical quality of the clean reads.xlsx]

## Sheet: Sheet1
Sample	Total Raw Reads (M)	Total Clean Reads (M)	Total Clean Bases (Gb)	Clean Reads Q20 (%)	Clean Reads Q30 (%)	Clean Reads Ratio (%)
C1	105.84	102.52	10.25	97.94	90.02	96.86
C2	102.76	101.95	10.2	98.28	91.94	99.21
C3	102.77	101.76	10.18	98.03	91.25	99.02
Trp1	105.2	101.52	10.15	97.78	89.49	96.5
Trp2	102.77	101.74	10.17	97.97	90.97	99
Trp3	102.77	101.77	10.18	98.03	91.18	99.03
S1	104.86	101.44	10.14	97.91	89.97	96.74
S2	102.77	101.81	10.18	98	90.86	99.07
S3	102.77	101.8	10.18	98.03	91.19	99.06
S+Trp1	105.22	101.67	10.17	97.78	89.53	96.63
S+Trp2	102.19	101.2	10.12	98.08	91.26	99.03
S+Trp3	102.76	101.89	10.19	98.15	91.45	99.15
