# Supplementary material for: Transcriptome Analysis of Tryptophan-Induced Resistance against Potato Common Scab
Source: Int J Mol Sci. 2022 Jul 29;23(15):8420. doi: 10.3390/ijms23158420 (PMC9369096; doi:10.3390/ijms23158420)
Supplement: Supplementary file 1 [file ijms-23-08420-s001.zip › Table S2. Statistical results of alignment with the reference genome.xlsx]

## Sheet: Sheet1
Sample	Total Clean Reads	Total Mapping Ratio	Uniquely Mapping Ratio
C1	102521968	0.7974	0.5985
C2	101951294	0.7891	0.5906
C3	101757096	0.7864	0.5861
Trp1	101524838	0.805	0.6095
Trp2	101735318	0.7948	0.6007
Trp3	101767528	0.795	0.602
S1	101441724	0.7985	0.5901
S2	101812528	0.7955	0.5908
S3	101797842	0.7917	0.5866
S+Trp1	101665988	0.8085	0.6002
S+Trp2	101195692	0.8054	0.5991
S+Trp3	101886600	0.8066	0.6005
