# Supplementary material for: Transcriptome Analysis of Tryptophan-Induced Resistance against Potato Common Scab
Source: Int J Mol Sci. 2022 Jul 29;23(15):8420. doi: 10.3390/ijms23158420 (PMC9369096; doi:10.3390/ijms23158420)
Supplement: Supplementary file 1 [file ijms-23-08420-s001.zip › Table S3. Unique and shared DEGs in the C-vs-Trp group and S-vs-S+Trp group.xlsx]

## Sheet: C-vs-Trp unique DEGs
GeneID	Length	C-Expression	Trp-Expression	log2Ratio(Trp/C)	q-value(Storey et al. 2003)	Up-Down-Regulation(Trp/C)	p-value	Cellular Component	Molecular Function	Biological Process	Kegg Orthology	Nr Description	Desc
Soltu.DM.06G022960.1	1108	174897	32056.4	-2.43747	0	Down	0	NA	GO:0003993//acid phosphatase activity	NA	K20728//vegetative storage protein 2	XP_015168182.1//PREDICTED: acid phosphatase 1-like isoform X1 [Solanum tuberosum]	NA
Soltu.DM.11G000590.1	1142	24658	145832	2.57453	0	Up	0	NA	NA	NA	K17987//next to BRCA1 gene 1 protein;K14308//nuclear pore complex protein Nup54	GBF91690.1//hypothetical protein Rsub_03994 [Raphidocelis subcapitata]	NA
Soltu.DM.S001100	663	113849	14838.3	-2.92938	0	Down	0	GO:0005773//vacuole	GO:0019828//aspartic-type endopeptidase inhibitor activity;GO:0004867//serine-type endopeptidase inhibitor activity;GO:0004866//endopeptidase inhibitor activity;GO:0008233//peptidase activity	NA	NA	XP_006362667.1//PREDICTED: aspartic protease inhibitor 8 [Solanum tuberosum]	NA
Soltu.DM.03G035150	750	21307	127106	2.58698	0	Up	0	GO:0016021//integral component of membrane	GO:0015267//channel activity	NA	K09873//aquaporin TIP	XP_006343095.1//PREDICTED: aquaporin TIP2-1-like [Solanum tuberosum]	NA
Soltu.DM.01G039330	761	25254	126922	2.33971	0	Up	0	GO:0005618//cell wall;GO:0048046//apoplast;GO:0016021//integral component of membrane	GO:0016762//xyloglucan:xyloglucosyl transferase activity;GO:0004553//hydrolase activity, hydrolyzing O-glycosyl compounds	GO:0071555//cell wall organization;GO:0042546//cell wall biogenesis;GO:0010411//xyloglucan metabolic process	K08235//xyloglucan:xyloglucosyl transferase [EC:2.4.1.207]	XP_006344664.1//PREDICTED: probable xyloglucan endotransglucosylase/hydrolase 1 [Solanum tuberosum]	NA
Soltu.DM.02G033310.1	10200	7227	75672	3.39864	0	Up	0	NA	NA	NA	K22020//mucin-19;K14306//nuclear pore complex protein Nup62	XP_015162920.1//PREDICTED: titin isoform X11 [Solanum tuberosum];XP_006338598.1//PREDICTED: titin isoform X3 [Solanum tuberosum];XP_015162922.1//PREDICTED: titin isoform X12 [Solanum tuberosum];XP_015162906.1//PREDICTED: titin isoform X7 [Solanum tuberosum];XP_015162908.1//PREDICTED: titin isoform X8 [Solanum tuberosum]	NA
Soltu.DM.03G018520	684	71101.3	6505.46	-3.4398	0	Down	0	GO:0005773//vacuole	GO:0004869//cysteine-type endopeptidase inhibitor activity;GO:0004866//endopeptidase inhibitor activity	NA	NA	XP_006353922.1//PREDICTED: cysteine protease inhibitor 1-like [Solanum tuberosum]	NA
Soltu.DM.01G049280.1	2029	10652.4	79439.5	2.90903	0	Up	0	NA	NA	NA	K12472//epidermal growth factor receptor substrate 15	XP_015159957.1//PREDICTED: BURP domain-containing protein 17-like, partial [Solanum tuberosum]	NA
Soltu.DM.01G049280	1737	13202.1	84555.5	2.68948	0	Up	0	NA	NA	NA	K12472//epidermal growth factor receptor substrate 15	XP_015159957.1//PREDICTED: BURP domain-containing protein 17-like, partial [Solanum tuberosum]	NA
Soltu.DM.01G043990.1	1577	9159.11	73289.3	3.01067	0	Up	0	NA	GO:0005524//ATP binding	NA	K10355//actin, other eukaryote	XP_006351818.1//PREDICTED: actin-101 isoform X1 [Solanum tuberosum]	NA
Soltu.DM.07G001790.1	1228	82974	12843.4	-2.68128	0	Down	0	NA	GO:0033897//ribonuclease T2 activity;GO:0003723//RNA binding	NA	K01166//ribonuclease T2 [EC:3.1.27.1]	KAG5593887.1//hypothetical protein H5410_035119 [Solanum commersonii]	NA
Soltu.DM.12G004810.1	2066	42205.7	136770	1.70659	0	Up	0	GO:0005777//peroxisome;GO:0009514//glyoxysome	GO:0046872//metal ion binding;GO:0020037//heme binding;GO:0004096//catalase activity	GO:0006979//response to oxidative stress;GO:0042744//hydrogen peroxide catabolic process	K03781//catalase [EC:1.11.1.6]	Q9M5L6.1//RecName: Full=Catalase; AltName: Full=CaCat1 [Capsicum annuum]	NA
Soltu.DM.04G021800.1	2023	129859	39186.5	-1.71817	0	Down	0	GO:0005737//cytoplasm	GO:0004512//inositol-3-phosphate synthase activity	GO:0008654//phospholipid biosynthetic process;GO:0006021//inositol biosynthetic process	K01858//myo-inositol-1-phosphate synthase [EC:5.5.1.4]	XP_015073627.1//inositol-3-phosphate synthase [Solanum pennellii]	NA
Soltu.DM.06G022960	839	107014	27996.3	-1.92414	0	Down	0	NA	GO:0003993//acid phosphatase activity	NA	K20728//vegetative storage protein 2	XP_015168182.1//PREDICTED: acid phosphatase 1-like isoform X1 [Solanum tuberosum]	NA
Soltu.DM.03G030290.1	848	161753	60050	-1.4192	0	Down	0	NA	GO:0008061//chitin binding;GO:0030246//carbohydrate binding	NA	K02184//formin 2;K20547//basic endochitinase B [EC:3.2.1.14]	XP_006364607.2//PREDICTED: chitin-binding lectin 1-like [Solanum tuberosum];XP_031129295.1//basic proline-rich protein-like, partial [Ipomoea triloba]	NA
Soltu.DM.09G025960.1	764	72274.6	12198.3	-2.55646	0	Down	0	NA	GO:0004867//serine-type endopeptidase inhibitor activity	GO:0009611//response to wounding	NA	XP_015087338.1//proteinase inhibitor I-B-like isoform X1 [Solanum pennellii];AFX66991.1//proteinase inhibitor I [Solanum tuberosum];XP_006354531.1//PREDICTED: proteinase inhibitor I-B-like [Solanum tuberosum]	NA
Soltu.DM.09G025940.1	422	50543.8	3688.65	-3.76602	0	Down	0	NA	GO:0004867//serine-type endopeptidase inhibitor activity	GO:0009611//response to wounding	NA	XP_006354532.1//PREDICTED: wound-induced proteinase inhibitor 1-like [Solanum tuberosum]	NA
Soltu.DM.02G012480	1944	85049	18595	-2.18303	0	Down	0	GO:0016021//integral component of membrane	GO:0016491//oxidoreductase activity;GO:0071949//FAD binding	NA	K09828//Delta24-sterol reductase [EC:1.3.1.72 1.3.1.-]	PHU25746.1//Delta(24)-sterol reductase [Capsicum chinense]	NA
Soltu.DM.11G010380	2736	61076	157883	1.38053	0	Up	0	GO:0005829//cytosol	GO:0050464//nitrate reductase (NADPH) activity;GO:0009703//nitrate reductase (NADH) activity;GO:0030151//molybdenum ion binding;GO:0071949//FAD binding;GO:0020037//heme binding;GO:0043546//molybdopterin cofactor binding	GO:0006809//nitric oxide biosynthetic process;GO:0042128//nitrate assimilation	K10534//nitrate reductase (NAD(P)H) [EC:1.7.1.1 1.7.1.2 1.7.1.3]	NP_001274951.1//NADH nitrate reductase [Solanum tuberosum]	NA
Soltu.DM.09G025930.1	398	58668.3	7659.13	-2.92698	0	Down	0	NA	GO:0004867//serine-type endopeptidase inhibitor activity	GO:0009611//response to wounding	NA	XP_015167390.1//PREDICTED: proteinase inhibitor 1-like [Solanum tuberosum]	NA
Soltu.DM.06G003070	1633	60717	8949	-2.75195	0	Down	0	NA	GO:0004066//asparagine synthase (glutamine-hydrolyzing) activity;GO:0005524//ATP binding	GO:0006529//asparagine biosynthetic process;GO:0006541//glutamine metabolic process	K01953//asparagine synthase (glutamine-hydrolysing) [EC:6.3.5.4]	KAF3638758.1//Asparagine synthetase [glutamine-hydrolyzing] [Capsicum annuum];XP_009622719.1//asparagine synthetase [glutamine-hydrolyzing] [Nicotiana tomentosiformis];XP_009766230.1//PREDICTED: asparagine synthetase [glutamine-hydrolyzing] [Nicotiana sylvestris]	NA
Soltu.DM.10G025840	2298	92068	192068	1.0712	0	Up	0	NA	GO:0003871//5-methyltetrahydropteroyltriglutamate-homocysteine S-methyltransferase activity;GO:0008270//zinc ion binding	GO:0009086//methionine biosynthetic process	K00549//5-methyltetrahydropteroyltriglutamate--homocysteine methyltransferase [EC:2.1.1.14]	XP_019232885.1//PREDICTED: 5-methyltetrahydropteroyltriglutamate--homocysteine methyltransferase-like [Nicotiana attenuata]	NA
Soltu.DM.03G018450	651	66441	14435	-2.19215	0	Down	0	NA	GO:0004866//endopeptidase inhibitor activity	NA	NA	XP_006353920.1//PREDICTED: kunitz-type serine protease inhibitor DrTI-like [Solanum tuberosum]	NA
Soltu.DM.02G028040	729	16916	69598	2.05101	0	Up	0	NA	NA	NA	K03006//DNA-directed RNA polymerase II subunit RPB1 [EC:2.7.7.6];K04733//interleukin-1 receptor-associated kinase 4 [EC:2.7.11.1]	NP_001275418.1//lysine-rich arabinogalactan protein 18-like precursor [Solanum tuberosum]	NA
Soltu.DM.12G004810	1479	19092.3	73199	1.94919	0	Up	0	GO:0005777//peroxisome	GO:0004096//catalase activity;GO:0020037//heme binding;GO:0046872//metal ion binding	GO:0006979//response to oxidative stress;GO:0042744//hydrogen peroxide catabolic process	K03781//catalase [EC:1.11.1.6]	ANQ45553.1//catalase [Solanum lycopersicum]	NA
Soltu.DM.07G005220	828	10219	52941	2.38348	0	Up	0	GO:0048046//apoplast;GO:0005618//cell wall	GO:0004553//hydrolase activity, hydrolyzing O-glycosyl compounds;GO:0016762//xyloglucan:xyloglucosyl transferase activity	GO:0071555//cell wall organization;GO:0042546//cell wall biogenesis;GO:0010411//xyloglucan metabolic process	K14504//xyloglucan:xyloglucosyl transferase TCH4 [EC:2.4.1.207];K08235//xyloglucan:xyloglucosyl transferase [EC:2.4.1.207]	XP_006359066.1//PREDICTED: xyloglucan endotransglucosylase/hydrolase protein 24-like [Solanum tuberosum]	NA
Soltu.DM.03G023530.1	723	43113.8	5921.61	-2.85374	0	Down	0	NA	GO:0008233//peptidase activity;GO:0004866//endopeptidase inhibitor activity	NA	NA	XP_006362668.1//PREDICTED: aspartic protease inhibitor 3 [Solanum tuberosum]	NA
Soltu.DM.04G023400	2088	152478	70662	-1.09924	0	Down	0	NA	GO:0005524//ATP binding;GO:0016887//ATPase activity	NA	K06185//ATP-binding cassette, subfamily F, member 2	XP_006362777.1//PREDICTED: ABC transporter F family member 5 [Solanum tuberosum]	NA
Soltu.DM.12G010360	749	16590	63611	1.94931	0	Up	0	GO:0016021//integral component of membrane	GO:0015267//channel activity	NA	K09873//aquaporin TIP	XP_006359462.1//PREDICTED: aquaporin TIP2-1 [Solanum tuberosum]	NA
Soltu.DM.09G008230	1371	20172	69901	1.80331	0	Up	0	GO:0005774//vacuolar membrane;GO:0016021//integral component of membrane	GO:0015369//calcium:proton antiporter activity	NA	K07300//Ca2+:H+ antiporter	XP_006363592.1//PREDICTED: vacuolar cation/proton exchanger 3 [Solanum tuberosum]	NA
Soltu.DM.08G022800.3	1903	29128.3	1538.48	-4.2325	0	Down	0	NA	NA	NA	K01438//acetylornithine deacetylase [EC:3.5.1.16]	XP_015083516.1//acetylornithine deacetylase-like [Solanum pennellii]	NA
Soltu.DM.10G003260	1115	32457	89767	1.47801	0	Up	0	NA	GO:0010181//FMN binding;GO:0016491//oxidoreductase activity	NA	K11517//(S)-2-hydroxy-acid oxidase [EC:1.1.3.15]	XP_006360019.1//PREDICTED: peroxisomal (S)-2-hydroxy-acid oxidase GLO1-like [Solanum tuberosum];KAG5579082.1//hypothetical protein H5410_049709 [Solanum commersonii]	NA
Soltu.DM.08G001430	1353	54768	123920	1.18836	0	Up	0	GO:0005874//microtubule;GO:0005737//cytoplasm	GO:0005525//GTP binding;GO:0005200//structural constituent of cytoskeleton;GO:0003924//GTPase activity	GO:0007017//microtubule-based process	K07374//tubulin alpha	KAG5588994.1//hypothetical protein H5410_039508 [Solanum commersonii]	NA
Soltu.DM.03G018510	684	33479.1	3564.22	-3.22125	0	Down	0	NA	GO:0004866//endopeptidase inhibitor activity	NA	NA	XP_006353921.1//PREDICTED: cysteine protease inhibitor 9-like [Solanum tuberosum]	NA
Soltu.DM.09G005320	1173	44229	103902	1.24251	0	Up	0	GO:0005737//cytoplasm;GO:0005829//cytosol	GO:0046872//metal ion binding;GO:0005524//ATP binding;GO:0004478//methionine adenosyltransferase activity	GO:0006730//one-carbon metabolic process;GO:0006556//S-adenosylmethionine biosynthetic process	K00789//S-adenosylmethionine synthetase [EC:2.5.1.6]	XP_006354373.1//PREDICTED: S-adenosylmethionine synthase 2 [Solanum tuberosum]	NA
Soltu.DM.10G015410	1755	12579	50048	2.00265	0	Up	0	NA	GO:0016491//oxidoreductase activity;GO:0020037//heme binding;GO:0051536//iron-sulfur cluster binding	NA	K00366//ferredoxin-nitrite reductase [EC:1.7.7.1]	XP_006349625.1//PREDICTED: ferredoxin--nitrite reductase, chloroplastic-like [Solanum tuberosum]	NA
Soltu.DM.06G018370	1494	47525.8	11945.8	-1.98186	0	Down	0	GO:0016021//integral component of membrane	GO:0020037//heme binding;GO:0005506//iron ion binding;GO:0016705//oxidoreductase activity, acting on paired donors, with incorporation or reduction of molecular oxygen;GO:0004497//monooxygenase activity	NA	K07426//cytochrome P450 family 4 subfamily B polypeptide 1 [EC:1.14.14.1];K07425//long-chain fatty acid omega-monooxygenase [EC:1.14.14.80];K07428//cytochrome P450 family 4 subfamily X [EC:1.14.14.1]	XP_006361169.1//PREDICTED: cytochrome P450 72A15-like [Solanum tuberosum]	NA
Soltu.DM.09G025880	336	25255	2241.9	-3.48342	0	Down	0	NA	GO:0004867//serine-type endopeptidase inhibitor activity;GO:0008233//peptidase activity	GO:0009611//response to wounding	NA	XP_006367783.2//PREDICTED: proteinase inhibitor 1-like [Solanum tuberosum]	NA
Soltu.DM.07G022840	669	40778	8918	-2.18265	0	Down	0	NA	NA	NA	K22422//protein downstream neighbor of Son	XP_006348363.1//PREDICTED: heme-binding protein 2 [Solanum tuberosum]	NA
Soltu.DM.01G031820	1016	28839.2	3994.67	-2.84153	0	Down	0	NA	GO:0046872//metal ion binding;GO:0016813//hydrolase activity, acting on carbon-nitrogen (but not peptide) bonds, in linear amidines	NA	K01476//arginase [EC:3.5.3.1]	XP_006347880.1//PREDICTED: arginase 1, mitochondrial-like [Solanum tuberosum]	NA
Soltu.DM.07G013880	1730	29510	72001	1.29716	0	Up	0	NA	NA	GO:0009638//phototropism	NA	XP_006353728.1//PREDICTED: root phototropism protein 2 [Solanum tuberosum]	NA
Soltu.DM.02G008300	1647	10130	38848	1.94956	0	Up	0	GO:0009505//plant-type cell wall	GO:0016491//oxidoreductase activity;GO:0005507//copper ion binding	GO:0080167//response to karrikin	K19791//iron transport multicopper oxidase	XP_016442490.1//PREDICTED: L-ascorbate oxidase homolog [Nicotiana tabacum]	NA
Soltu.DM.10G000120	652	8948	35674	2.00559	0	Up	0	GO:0046658//anchored component of plasma membrane	NA	NA	NA	XP_006352621.1//PREDICTED: plasma membrane-associated cation-binding protein 1 [Solanum tuberosum]	NA
Soltu.DM.08G030020	1356	21728	2451	-3.13776	0	Down	0	NA	GO:0016829//lyase activity;GO:0030170//pyridoxal phosphate binding	NA	K01761//methionine-gamma-lyase [EC:4.4.1.11]	KAG5593484.1//hypothetical protein H5410_043998 [Solanum commersonii]	NA
Soltu.DM.10G018830	345	28763	5444	-2.39112	0	Down	0	NA	GO:0008289//lipid binding	GO:0006869//lipid transport	NA	XP_006367396.1//PREDICTED: non-specific lipid-transfer protein 2 [Solanum tuberosum]	NA
Soltu.DM.03G025100	1038	6342	30246	2.26409	0	Up	0	GO:0005634//nucleus	GO:0008270//zinc ion binding;GO:0003712//transcription coregulator activity;GO:0004402//histone acetyltransferase activity	GO:0006355//regulation of transcription, DNA-templated	K02987//small subunit ribosomal protein S4e;K10523//speckle-type POZ protein	XP_006351442.1//PREDICTED: BTB/POZ and TAZ domain-containing protein 1 [Solanum tuberosum]	NA
Soltu.DM.06G033320.1	1559	17536.2	1074.98	-4.0176	0	Down	0	NA	GO:0004185//serine-type carboxypeptidase activity	NA	K16296//serine carboxypeptidase-like clade I [EC:3.4.16.-]	NP_001234691.2//wound-inducible carboxypeptidase precursor [Solanum lycopersicum]	NA
Soltu.DM.07G020320	750	4630	25996	2.49956	0	Up	0	NA	NA	NA	K19519//transforming growth factor-beta-induced protein	XP_006348836.1//PREDICTED: fasciclin-like arabinogalactan protein 9 [Solanum tuberosum]	NA
Soltu.DM.04G037290	1623	11324	38815	1.78758	0	Up	0	NA	GO:0005507//copper ion binding;GO:0016491//oxidoreductase activity	NA	K19791//iron transport multicopper oxidase	XP_006342102.1//PREDICTED: L-ascorbate oxidase homolog [Solanum tuberosum]	NA
Soltu.DM.02G026060	816	22946	3417	-2.73709	0	Down	0	GO:0016021//integral component of membrane	GO:0005506//iron ion binding;GO:0016491//oxidoreductase activity	GO:0008610//lipid biosynthetic process	K00227//Delta7-sterol 5-desaturase [EC:1.14.19.20]	XP_006357841.1//PREDICTED: delta(7)-sterol-C5(6)-desaturase [Solanum tuberosum]	NA
Soltu.DM.09G029920.2	1565	4679.62	25441.7	2.45308	0	Up	0	NA	GO:0000287//magnesium ion binding;GO:0010333//terpene synthase activity	NA	K15803//(-)-germacrene D synthase [EC:4.2.3.75];K15802//germacrene C synthase [EC:4.2.3.60]	KAG5588844.1//hypothetical protein H5410_049278 [Solanum commersonii];KAG5588625.1//hypothetical protein H5410_049059 [Solanum commersonii];KAG5568414.1//hypothetical protein H5410_064573 [Solanum commersonii]	NA
Soltu.DM.07G014170	1022	41148	12589	-1.69831	0	Down	0	NA	GO:0051213//dioxygenase activity;GO:0016491//oxidoreductase activity;GO:0046872//metal ion binding	NA	K18054//2'-deoxymugineic-acid 2'-dioxygenase / mugineic-acid 3-dioxygenase [EC:1.14.11.24 1.14.11.25]	XP_006357880.1//PREDICTED: hyoscyamine 6-dioxygenase [Solanum tuberosum]	NA
Soltu.DM.12G024050	1379	29368	7003	-2.05785	0	Down	0	GO:0005737//cytoplasm	GO:0030170//pyridoxal phosphate binding;GO:0008483//transaminase activity;GO:0034387//4-aminobutyrate:pyruvate transaminase activity;GO:0003867//4-aminobutyrate transaminase activity;GO:0102351//gamma-aminobutyrate transaminase (glyoxylate dependent) activity;GO:0004015//adenosylmethionine-8-amino-7-oxononanoate transaminase activity	GO:0009448//gamma-aminobutyric acid metabolic process;GO:0009102//biotin biosynthetic process	K16871//4-aminobutyrate---pyruvate transaminase [EC:2.6.1.96]	KAG5569849.1//hypothetical protein H5410_059615 [Solanum commersonii];KAG5589729.1//hypothetical protein H5410_040243 [Solanum commersonii]	NA
Soltu.DM.10G024510	747	33945	72470	1.10454	0	Up	0	GO:0016021//integral component of membrane	GO:0015267//channel activity	NA	K09873//aquaporin TIP	XP_006339093.1//PREDICTED: aquaporin TIP1-1 [Solanum tuberosum]	NA
Soltu.DM.07G014150	2148	21289	3276	-2.68975	0	Down	0	GO:0016021//integral component of membrane	GO:0016760//cellulose synthase (UDP-forming) activity	GO:0030244//cellulose biosynthetic process;GO:0071555//cell wall organization	K10999//cellulose synthase A [EC:2.4.1.12]	XP_006357878.1//PREDICTED: cellulose synthase-like protein G1 [Solanum tuberosum]	NA
Soltu.DM.04G036630	1356	22480	54202	1.28006	0	Up	0	GO:0005874//microtubule;GO:0005737//cytoplasm	GO:0005525//GTP binding;GO:0005200//structural constituent of cytoskeleton;GO:0003924//GTPase activity	GO:0007017//microtubule-based process	K07375//tubulin beta	NP_001275378.1//beta-tubulin-like protein [Solanum tuberosum]	NA
Soltu.DM.01G041060	1521	40255	13560.7	-1.55938	0	Down	0	NA	GO:0004190//aspartic-type endopeptidase activity	GO:0006629//lipid metabolic process	K08245//phytepsin [EC:3.4.23.40]	NP_001275049.1//Asp precursor [Solanum tuberosum]	NA
Soltu.DM.06G013160	1344	10157	33899	1.74912	0	Up	0	GO:0005737//cytoplasm;GO:0005874//microtubule	GO:0003924//GTPase activity;GO:0005200//structural constituent of cytoskeleton;GO:0005525//GTP binding	GO:0007017//microtubule-based process	K07375//tubulin beta	NP_001274811.1//uncharacterized protein LOC102577679 [Solanum tuberosum]	NA
Soltu.DM.08G029230	747	37271	11966	-1.62876	0	Down	0	GO:0010598//NAD(P)H dehydrogenase complex (plastoquinone);GO:0009535//chloroplast thylakoid membrane	NA	GO:0009767//photosynthetic electron transport chain	K00345//NAD(P)H-quinone oxidoreductase subunit S, chloroplastic [EC:1.6.5.-]	XP_006343852.1//PREDICTED: NAD(P)H-quinone oxidoreductase subunit S, chloroplastic [Solanum tuberosum]	NA
Soltu.DM.10G002270	1197	48132.4	19022	-1.32899	0	Down	0	GO:0009507//chloroplast	GO:0016630//protochlorophyllide reductase activity	GO:0015979//photosynthesis;GO:0015995//chlorophyll biosynthetic process	K00218//protochlorophyllide reductase [EC:1.3.1.33]	XP_006362949.1//PREDICTED: protochlorophyllide reductase-like [Solanum tuberosum]	NA
Soltu.DM.08G017020.1	3530	35797	11587.8	-1.61687	0	Down	0	NA	GO:0016874//ligase activity;GO:0008270//zinc ion binding	NA	K10144//RING finger and CHY zinc finger domain-containing protein 1 [EC:2.3.2.27]	XP_006356627.1//PREDICTED: E3 ubiquitin-protein ligase MIEL1 [Solanum tuberosum]	NA
Soltu.DM.07G014100	4536	7996.04	28920	1.86506	0	Up	0	GO:0016021//integral component of membrane	NA	NA	K20283//golgin subfamily A member 4	XP_006357875.1//PREDICTED: myosin heavy chain, skeletal muscle [Solanum tuberosum]	NA
Soltu.DM.01G036060	1526	5144	23228	2.18525	0	Up	0	GO:0016021//integral component of membrane	GO:0022857//transmembrane transporter activity	GO:0006857//oligopeptide transport	K14638//solute carrier family 15 (peptide/histidine transporter), member 3/4	XP_006347704.1//PREDICTED: protein NRT1/ PTR FAMILY 6.2-like [Solanum tuberosum]	NA
Soltu.DM.07G019640	1197	57556	25448	-1.16706	0	Down	0	GO:0009507//chloroplast	GO:0016630//protochlorophyllide reductase activity	GO:0015979//photosynthesis;GO:0015995//chlorophyll biosynthetic process	K00218//protochlorophyllide reductase [EC:1.3.1.33]	XP_006357495.1//PREDICTED: protochlorophyllide reductase [Solanum tuberosum]	NA
Soltu.DM.02G016750.1	1179	33449	10431.7	-1.67064	0	Down	0	NA	GO:0008970//phospholipase A1 activity	GO:0006629//lipid metabolic process	K00145//N-acetyl-gamma-glutamyl-phosphate reductase [EC:1.2.1.38]	KAG5622488.1//hypothetical protein H5410_007706 [Solanum commersonii]	NA
Soltu.DM.03G018580	669	13941.9	1180.84	-3.55119	0	Down	0	GO:0005773//vacuole	GO:0004866//endopeptidase inhibitor activity;GO:0004869//cysteine-type endopeptidase inhibitor activity	NA	NA	XP_006353926.1//PREDICTED: cysteine protease inhibitor 1 [Solanum tuberosum]	NA
Soltu.DM.07G027740	1068	68473	33214	-1.03339	0	Down	0	NA	NA	NA	K01623//fructose-bisphosphate aldolase, class I [EC:4.1.2.13]	XP_006346102.1//PREDICTED: fructose-bisphosphate aldolase, cytoplasmic isozyme 1 [Solanum tuberosum]	NA
Soltu.DM.08G008940	1881	41246.6	15598.4	-1.39252	0	Down	0	GO:0016021//integral component of membrane	GO:0005506//iron ion binding;GO:0016491//oxidoreductase activity	GO:0008610//lipid biosynthetic process	K15404//aldehyde decarbonylase [EC:4.1.99.5]	XP_009612939.1//very-long-chain aldehyde decarbonylase CER1-like [Nicotiana tomentosiformis]	NA
Soltu.DM.03G018530.1	687	14541.6	1574.79	-3.1966	0	Down	0	NA	GO:0004866//endopeptidase inhibitor activity	NA	NA	XP_006353921.1//PREDICTED: cysteine protease inhibitor 9-like [Solanum tuberosum]	NA
Soltu.DM.03G023550.1	377	10647.3	268.95	-5.29666	0	Down	0	GO:0016021//integral component of membrane	GO:0004867//serine-type endopeptidase inhibitor activity	NA	NA	Q41489.1//RecName: Full=Proteinase inhibitor type-2; AltName: Full=Proteinase inhibitor type II; Flags: Precursor [Solanum tuberosum]	NA
Soltu.DM.04G027320	3276	20796	48189	1.22275	0	Up	0	GO:0016021//integral component of membrane;GO:0005886//plasma membrane	GO:0016760//cellulose synthase (UDP-forming) activity;GO:0046872//metal ion binding	GO:0030244//cellulose biosynthetic process;GO:0071555//cell wall organization	K10999//cellulose synthase A [EC:2.4.1.12]	XP_011101270.1//cellulose synthase A catalytic subunit 2 [UDP-forming]-like [Sesamum indicum]	NA
Soltu.DM.06G007050	2154	26135	7216	-1.84636	0	Down	0	GO:0005737//cytoplasm	GO:0004350//glutamate-5-semialdehyde dehydrogenase activity;GO:0005524//ATP binding;GO:0004349//glutamate 5-kinase activity	GO:0055129//L-proline biosynthetic process	K12657//delta-1-pyrroline-5-carboxylate synthetase [EC:2.7.2.11 1.2.1.41]	XP_006346827.1//PREDICTED: delta-1-pyrroline-5-carboxylate synthase-like isoform X2 [Solanum tuberosum];XP_009588945.1//delta-1-pyrroline-5-carboxylate synthase isoform X1 [Nicotiana tomentosiformis]	NA
Soltu.DM.07G014100.1	4660	2655.96	16426	2.63902	0	Up	0	GO:0016021//integral component of membrane	NA	NA	K20283//golgin subfamily A member 4	XP_006357875.1//PREDICTED: myosin heavy chain, skeletal muscle [Solanum tuberosum]	NA
Soltu.DM.02G027190	737	21620	48820	1.18546	0	Up	0	GO:0005618//cell wall;GO:0048046//apoplast	GO:0004553//hydrolase activity, hydrolyzing O-glycosyl compounds;GO:0016762//xyloglucan:xyloglucosyl transferase activity	GO:0071555//cell wall organization;GO:0010411//xyloglucan metabolic process;GO:0042546//cell wall biogenesis	K08235//xyloglucan:xyloglucosyl transferase [EC:2.4.1.207]	XP_006363788.1//PREDICTED: probable xyloglucan endotransglucosylase/hydrolase protein 7 [Solanum tuberosum]	NA
Soltu.DM.03G030290	780	36253.7	13247.5	-1.44206	0	Down	0	NA	NA	NA	K20547//basic endochitinase B [EC:3.2.1.14]	XP_006364607.2//PREDICTED: chitin-binding lectin 1-like [Solanum tuberosum]	NA
Soltu.DM.11G017090	2322	2865	16804	2.56255	0	Up	0	GO:0009505//plant-type cell wall;GO:0048046//apoplast	GO:0046556//alpha-L-arabinofuranosidase activity	GO:0010214//seed coat development;GO:0005975//carbohydrate metabolic process	K15920//xylan 1,4-beta-xylosidase [EC:3.2.1.37]	XP_006352077.1//PREDICTED: beta-D-xylosidase 1 [Solanum tuberosum]	NA
Soltu.DM.03G000840	804	55457.8	25811.1	-1.09305	0	Down	0	GO:0009523//photosystem II;GO:0016021//integral component of membrane;GO:0009522//photosystem I;GO:0010287//plastoglobule;GO:0009941//chloroplast envelope;GO:0009535//chloroplast thylakoid membrane	GO:0016168//chlorophyll binding;GO:0046872//metal ion binding	GO:0009416//response to light stimulus;GO:0009768//photosynthesis, light harvesting in photosystem I;GO:0018298//protein-chromophore linkage	K08912//light-harvesting complex II chlorophyll a/b binding protein 1	XP_006356078.2//PREDICTED: chlorophyll a-b binding protein 3C, chloroplastic-like [Solanum tuberosum]	NA
Soltu.DM.05G019100	678	15435.3	2276.51	-2.75099	0	Down	0	NA	GO:0004866//endopeptidase inhibitor activity	NA	NA	XP_006360663.1//PREDICTED: miraculin-like [Solanum tuberosum]	NA
Soltu.DM.08G025370	1797	8810	28069	1.68211	0	Up	0	NA	GO:0005507//copper ion binding;GO:0016491//oxidoreductase activity	NA	K19791//iron transport multicopper oxidase	XP_011081204.1//monocopper oxidase-like protein SKU5 [Sesamum indicum]	NA
Soltu.DM.09G031730.1	3908	12125	33583.6	1.48012	0	Up	0	NA	GO:0005199//structural constituent of cell wall	GO:0009664//plant-type cell wall organization	K10955//mucin-2	XP_015159515.1//PREDICTED: adhesive plaque matrix protein-like isoform X1 [Solanum tuberosum]	NA
Soltu.DM.04G031730	1353	12126.6	33566.3	1.47919	0	Up	0	GO:0005874//microtubule;GO:0005737//cytoplasm	GO:0003924//GTPase activity;GO:0005200//structural constituent of cytoskeleton;GO:0005525//GTP binding	GO:0007017//microtubule-based process	K07374//tubulin alpha	XP_006356798.1//PREDICTED: tubulin alpha chain [Solanum tuberosum]	NA
Soltu.DM.12G011670	1465	6980	24698	1.83345	0	Up	0	NA	GO:0000234//phosphoethanolamine N-methyltransferase activity	GO:0006656//phosphatidylcholine biosynthetic process	K05929//phosphoethanolamine N-methyltransferase [EC:2.1.1.103]	XP_006341528.1//PREDICTED: phosphoethanolamine N-methyltransferase-like isoform X1 [Solanum tuberosum]	NA
Soltu.DM.07G017230.1	1271	5279.6	21325.5	2.02443	0	Up	0	NA	GO:0010333//terpene synthase activity;GO:0000287//magnesium ion binding	NA	K15803//(-)-germacrene D synthase [EC:4.2.3.75]	AEM23830.1//sesquiterpene synthase [Solanum habrochaites];XP_006364159.1//PREDICTED: (-)-germacrene D synthase-like [Solanum tuberosum]	NA
Soltu.DM.01G041150	2276	8217	26606	1.70542	0	Up	0	NA	NA	NA	K14306//nuclear pore complex protein Nup62	XP_006358518.1//PREDICTED: fibrous sheath CABYR-binding protein [Solanum tuberosum]	NA
Soltu.DM.03G036680	1481	19633	4474	-2.12329	0	Down	0	NA	GO:0004722//protein serine/threonine phosphatase activity;GO:0046872//metal ion binding	NA	K14497//protein phosphatase 2C [EC:3.1.3.16]	XP_006342955.1//PREDICTED: protein phosphatase 2C 16-like isoform X1 [Solanum tuberosum]	NA
Soltu.DM.06G032300	930	25531	53035	1.06505	0	Up	0	NA	GO:0003824//catalytic activity	GO:0042823//pyridoxal phosphate biosynthetic process	K06215//pyridoxal 5'-phosphate synthase pdxS subunit [EC:4.3.3.6]	XP_006350840.1//PREDICTED: probable pyridoxal 5'-phosphate synthase subunit PDX1 [Solanum tuberosum]	NA
Soltu.DM.11G021350	318	3647	17581	2.27959	0	Up	0	NA	NA	NA	NA	XP_006349088.1//PREDICTED: uncharacterized protein At5g22580-like [Solanum tuberosum]	NA
Soltu.DM.11G000590	447	2886.99	15898.2	2.47157	0	Up	0	NA	NA	NA	K11323//histone arginine demethylase JMJD6 [EC:1.14.11.-];K17987//next to BRCA1 gene 1 protein	GBF91690.1//hypothetical protein Rsub_03994 [Raphidocelis subcapitata]	NA
Soltu.DM.03G000850	804	53870.5	25786.1	-1.05255	0	Down	0	GO:0009522//photosystem I;GO:0010287//plastoglobule;GO:0009941//chloroplast envelope;GO:0009535//chloroplast thylakoid membrane;GO:0016021//integral component of membrane;GO:0009523//photosystem II	GO:0016168//chlorophyll binding;GO:0046872//metal ion binding	GO:0009416//response to light stimulus;GO:0009768//photosynthesis, light harvesting in photosystem I;GO:0018298//protein-chromophore linkage	K08912//light-harvesting complex II chlorophyll a/b binding protein 1	XP_006356077.1//PREDICTED: chlorophyll a-b binding protein 3C, chloroplastic [Solanum tuberosum]	NA
Soltu.DM.03G022630.1	6466	5023.13	20132.1	2.01319	0	Up	0	NA	GO:0005506//iron ion binding;GO:0010181//FMN binding;GO:0051538//3 iron, 4 sulfur cluster binding;GO:0050660//flavin adenine dinucleotide binding;GO:0016040//glutamate synthase (NADH) activity	GO:0006537//glutamate biosynthetic process	K00264//glutamate synthase (NADH) [EC:1.4.1.14]	XP_006350563.1//PREDICTED: succinate dehydrogenase assembly factor 4, mitochondrial [Solanum tuberosum];XP_019233327.1//PREDICTED: glutamate synthase 1 [NADH], chloroplastic isoform X1 [Nicotiana attenuata];XP_009798320.1//PREDICTED: glutamate synthase 1 [NADH], chloroplastic isoform X1 [Nicotiana sylvestris]	NA
novel_G000119	536	13142	34083	1.38522	0	Up	0	GO:0016021//integral component of membrane	NA	NA	NA	XP_006358521.1//PREDICTED: hydrophobic protein LTI6A-like [Solanum tuberosum]	NA
Soltu.DM.07G025600	1074	12440	32948	1.41556	0	Up	0	GO:0009570//chloroplast stroma;GO:0005829//cytosol	GO:0046872//metal ion binding	GO:0009228//thiamine biosynthetic process;GO:0052837//thiazole biosynthetic process	K03146//cysteine-dependent adenosine diphosphate thiazole synthase [EC:2.4.2.60]	XP_006360084.1//PREDICTED: thiamine thiazole synthase 1, chloroplastic [Solanum tuberosum]	NA
Soltu.DM.06G031840	465	18431.5	4131.96	-2.14693	0	Down	0	NA	GO:0051082//unfolded protein binding;GO:0043621//protein self-association	GO:0042542//response to hydrogen peroxide;GO:0009408//response to heat;GO:0051259//protein complex oligomerization;GO:0009651//response to salt stress;GO:0006457//protein folding;GO:0000302//response to reactive oxygen species	K13993//HSP20 family protein	XP_006350800.1//PREDICTED: 17.8 kDa class I heat shock protein [Solanum tuberosum]	NA
Soltu.DM.11G004270	1670	2259	14190	2.66147	0	Up	0	GO:0016021//integral component of membrane	NA	NA	K15015//solute carrier family 32 (vesicular inhibitory amino acid transporter)	XP_006361676.1//PREDICTED: vacuolar amino acid transporter 1 [Solanum tuberosum];TMW93601.1//hypothetical protein EJD97_011399 [Solanum chilense]	NA
Soltu.DM.01G034410	3720	34173.6	13071.2	-1.37614	0	Down	0	NA	GO:0051087//chaperone binding	NA	K13448//calcium-binding protein CML;K14306//nuclear pore complex protein Nup62	XP_006339652.1//PREDICTED: BAG family molecular chaperone regulator 6 [Solanum tuberosum]	NA
Soltu.DM.10G009080	1752	3881.72	17606.9	2.19172	0	Up	0	GO:0016021//integral component of membrane	GO:0022857//transmembrane transporter activity	NA	K14638//solute carrier family 15 (peptide/histidine transporter), member 3/4	XP_006359595.1//PREDICTED: protein NRT1/ PTR FAMILY 4.5-like [Solanum tuberosum]	NA
Soltu.DM.05G012430	869	17681	4026	-2.12443	0	Down	0	GO:0000139//Golgi membrane;GO:0005887//integral component of plasma membrane;GO:0005886//plasma membrane;GO:0016021//integral component of membrane	GO:0008515//sucrose transmembrane transporter activity	GO:0071446//cellular response to salicylic acid stimulus;GO:0071215//cellular response to abscisic acid stimulus;GO:0008643//carbohydrate transport;GO:0009793//embryo development ending in seed dormancy;GO:0010431//seed maturation;GO:0010150//leaf senescence;GO:0071470//cellular response to osmotic stress	K15382//solute carrier family 50 (sugar transporter)	AMQ35602.1//SWEET transporter protein 12e [Solanum tuberosum]	NA
Soltu.DM.07G012720	913	10319.3	886	-3.53154	0	Down	0	NA	GO:0008234//cysteine-type peptidase activity	NA	K01366//cathepsin H [EC:3.4.22.16]	XP_006342383.1//PREDICTED: cysteine proteinase 3-like [Solanum tuberosum]	NA
Soltu.DM.04G021720	480	13259	33157	1.33269	0	Up	0	NA	NA	NA	K03036//26S proteasome regulatory subunit N6	XP_006355373.1//PREDICTED: pollen-specific protein C13-like [Solanum tuberosum]	NA
Soltu.DM.05G011780	681	33245	13114	-1.33168	0	Down	0	GO:0005811//lipid droplet;GO:0005783//endoplasmic reticulum;GO:0005773//vacuole	NA	GO:0045927//positive regulation of growth;GO:0080186//developmental vegetative growth;GO:1902584//positive regulation of response to water deprivation;GO:0034389//lipid droplet organization;GO:0009555//pollen development	K17616//CTD small phosphatase-like protein 2 [EC:3.1.3.-]	XP_006352188.1//PREDICTED: REF/SRPP-like protein At1g67360 [Solanum tuberosum]	NA
Soltu.DM.04G022240.1	7458	24443	49498	1.0283	0	Up	0	NA	NA	NA	K08332//vacuolar protein 8	CDP01408.1//unnamed protein product [Coffea canephora]	NA
Soltu.DM.04G008860	1028	5823	20535	1.8286	0	Up	0	NA	GO:0005524//ATP binding;GO:0004356//glutamate-ammonia ligase activity	GO:0006542//glutamine biosynthetic process	K01915//glutamine synthetase [EC:6.3.1.2]	XP_006346760.1//PREDICTED: glutamine synthetase cytosolic isozyme 1-1 [Solanum tuberosum]	NA
Soltu.DM.10G018840	345	17319	4064	-2.08103	0	Down	0	NA	GO:0008289//lipid binding	GO:0006869//lipid transport	NA	XP_006367397.1//PREDICTED: non-specific lipid-transfer protein 1 [Solanum tuberosum]	NA
Soltu.DM.02G034260	1773	2567	14000.1	2.45764	0	Up	0	GO:0016021//integral component of membrane	NA	NA	K14794//ribosomal RNA-processing protein 12	XP_006338702.1//PREDICTED: protein NUCLEAR FUSION DEFECTIVE 4-like [Solanum tuberosum]	NA
Soltu.DM.02G032570	987	8203	24590	1.5942	0	Up	0	GO:0005576//extracellular region	GO:0020037//heme binding;GO:0046872//metal ion binding;GO:0004601//peroxidase activity	GO:0042744//hydrogen peroxide catabolic process;GO:0006979//response to oxidative stress	K00430//peroxidase [EC:1.11.1.7]	XP_006338526.1//PREDICTED: peroxidase 63 [Solanum tuberosum]	NA
Soltu.DM.08G018950	402	9540	26809	1.50101	0	Up	0	NA	NA	NA	K11855//ubiquitin carboxyl-terminal hydrolase 36/42 [EC:3.4.19.12]	NP_001275620.1//14 kDa proline-rich protein DC2.15-like precursor [Solanum tuberosum]	NA
Soltu.DM.03G023510.1	527	12256.5	1793.3	-2.76251	0	Down	0	GO:0005773//vacuole	GO:0004866//endopeptidase inhibitor activity;GO:0004867//serine-type endopeptidase inhibitor activity;GO:0008233//peptidase activity;GO:0019828//aspartic-type endopeptidase inhibitor activity	NA	NA	P17979.1//RecName: Full=Aspartic protease inhibitor 8; Short=API; Short=API-8; Short=PI-8; Short=pi8; AltName: Full=Cathepsin D inhibitor; Flags: Precursor [Solanum tuberosum]	NA
Soltu.DM.06G020630	1733	4725	18208	1.95654	0	Up	0	NA	NA	NA	K19996//phosphatidylinositol transfer protein SFH5	XP_006356506.1//PREDICTED: patellin-3-like [Solanum tuberosum]	NA
Soltu.DM.01G049250.1	1574	14469.2	34425.8	1.26086	0	Up	0	NA	NA	NA	NA	XP_015159957.1//PREDICTED: BURP domain-containing protein 17-like, partial [Solanum tuberosum]	NA
Soltu.DM.02G009550	1623	23030	46561	1.02596	0	Up	0	GO:0009507//chloroplast	GO:0030170//pyridoxal phosphate binding;GO:0016829//lyase activity;GO:0003824//catalytic activity	NA	K01739//cystathionine gamma-synthase [EC:2.5.1.48]	NP_001305603.2//cystathionine gamma-synthase 1, chloroplastic-like [Solanum tuberosum]	NA
Soltu.DM.11G018690	1680	1713	11604	2.77038	0	Up	0	GO:0005576//extracellular region	GO:0016491//oxidoreductase activity;GO:0005507//copper ion binding	NA	K00423//L-ascorbate oxidase [EC:1.10.3.3]	TMW99092.1//hypothetical protein EJD97_003057 [Solanum chilense]	NA
Soltu.DM.09G025700	717	18075	39305	1.13107	0	Up	0	GO:0005634//nucleus	NA	GO:0009734//auxin-activated signaling pathway;GO:0006355//regulation of transcription, DNA-templated	K14484//auxin-responsive protein IAA	XP_006362195.1//PREDICTED: auxin-responsive protein IAA14-like [Solanum tuberosum]	NA
Soltu.DM.02G016770.1	1323	22331.1	7103.31	-1.64214	0	Down	0	NA	GO:0008970//phospholipase A1 activity	GO:0006629//lipid metabolic process	K00145//N-acetyl-gamma-glutamyl-phosphate reductase [EC:1.2.1.38]	XP_006364325.1//PREDICTED: phospholipase A1-IIgamma-like [Solanum tuberosum]	NA
Soltu.DM.01G028770.5	5159	1859.1	11736.8	2.66872	0	Up	0	GO:0016459//myosin complex	GO:0003774//motor activity;GO:0003779//actin binding;GO:0005524//ATP binding	GO:0007015//actin filament organization	K10357//myosin V	XP_016556072.1//PREDICTED: myosin-12 isoform X1 [Capsicum annuum];XP_016556073.1//PREDICTED: myosin-12 isoform X2 [Capsicum annuum]	NA
Soltu.DM.07G026830	2262	6510	20742	1.68218	0	Up	0	GO:0016021//integral component of membrane	GO:0008081//phosphoric diester hydrolase activity	GO:0006629//lipid metabolic process	K01126//glycerophosphoryl diester phosphodiesterase [EC:3.1.4.46]	XP_006346174.1//PREDICTED: glycerophosphodiester phosphodiesterase GDPDL4 [Solanum tuberosum]	NA
Soltu.DM.01G051590	782	3603	15251	2.09198	0	Up	0	GO:0016020//membrane;GO:0005576//extracellular region;GO:0009505//plant-type cell wall;GO:0009506//plasmodesma	NA	GO:0019953//sexual reproduction	K20628//expansin	KAG5624717.1//hypothetical protein H5410_009935 [Solanum commersonii]	NA
Soltu.DM.06G027160	1012	10788.7	27608.1	1.36592	0	Up	0	NA	GO:0016620//oxidoreductase activity, acting on the aldehyde or oxo group of donors, NAD or NADP as acceptor;GO:0051287//NAD binding;GO:0050661//NADP binding	GO:0006006//glucose metabolic process	K00134//glyceraldehyde 3-phosphate dehydrogenase [EC:1.2.1.12]	XP_006347401.1//PREDICTED: glyceraldehyde-3-phosphate dehydrogenase, cytosolic [Solanum tuberosum]	NA
Soltu.DM.09G030000	831	9390	25355	1.44342	0	Up	0	GO:0005618//cell wall;GO:0048046//apoplast	GO:0004553//hydrolase activity, hydrolyzing O-glycosyl compounds;GO:0016762//xyloglucan:xyloglucosyl transferase activity	GO:0010411//xyloglucan metabolic process;GO:0042546//cell wall biogenesis;GO:0071555//cell wall organization	K08235//xyloglucan:xyloglucosyl transferase [EC:2.4.1.207]	XP_006358761.1//PREDICTED: xyloglucan endotransglucosylase/hydrolase 2 [Solanum tuberosum]	NA
Soltu.DM.09G029630.1	1728	20909.6	41839.2	1.01104	0	Up	0	NA	NA	NA	K01251//adenosylhomocysteinase [EC:3.3.1.1]	XP_015170551.1//PREDICTED: adenosylhomocysteinase [Solanum tuberosum]	NA
Soltu.DM.12G024040	1471	10498	1578	-2.72359	0	Down	0	NA	NA	NA	K04123//ent-kaurenoic acid monooxygenase [EC:1.14.14.107]	XP_006351981.1//PREDICTED: beta-amyrin 11-oxidase-like [Solanum tuberosum]	NA
Soltu.DM.07G014160	1518	11702	2163	-2.4253	0	Down	0	NA	GO:0016758//transferase activity, transferring hexosyl groups	NA	K13496//UDP-glucosyl transferase 73C [EC:2.4.1.-];K14595//abscisate beta-glucosyltransferase [EC:2.4.1.263];K18822//soyasapogenol B glucuronide galactosyltransferase [EC:2.4.1.272]	ADJ96636.1//SGA [Solanum tuberosum]	NA
Soltu.DM.06G018650	243	2579	12448	2.28138	0	Up	0	GO:0016021//integral component of membrane	NA	NA	NA	KAG5601437.1//hypothetical protein H5410_032807 [Solanum commersonii]	NA
Soltu.DM.06G034550	1992	1354	9679	2.84798	0	Up	0	GO:0016021//integral component of membrane;GO:0009507//chloroplast	GO:0008271//secondary active sulfate transmembrane transporter activity	NA	K17471//sulfate transporter 3	XP_019238285.1//PREDICTED: sulfate transporter 3.1-like [Nicotiana attenuata]	NA
Soltu.DM.12G025540.1	691	11101.3	27096.8	1.29774	0	Up	0	GO:0005856//cytoskeleton	GO:0003779//actin binding	NA	K05759//profilin	KAG5569654.1//hypothetical protein H5410_059420 [Solanum commersonii]	NA
Soltu.DM.03G018650.1	523	7830.15	639.43	-3.60383	0	Down	0	NA	GO:0004866//endopeptidase inhibitor activity;GO:0008233//peptidase activity	NA	NA	AAL60243.1//putative Kunitz-type tuber invertase inhibitor precursor, partial [Solanum tuberosum]	NA
Soltu.DM.01G051210	846	9611.62	24678.2	1.37074	0	Up	0	GO:0005886//plasma membrane;GO:0005773//vacuole;GO:0016021//integral component of membrane;GO:0009506//plasmodesma	GO:0015267//channel activity;GO:0015250//water channel activity	GO:0009414//response to water deprivation	K09872//aquaporin PIP	XP_006359706.1//PREDICTED: aquaporin PIP2-7 [Solanum tuberosum]	NA
Soltu.DM.07G015230	1230	11742	27862	1.25697	0	Up	0	NA	NA	NA	K19519//transforming growth factor-beta-induced protein	XP_006357643.1//PREDICTED: fasciclin-like arabinogalactan protein 2 [Solanum tuberosum]	NA
Soltu.DM.12G028740	873	1951.23	10771.1	2.47506	0	Up	0	GO:0048046//apoplast;GO:0005618//cell wall	GO:0004553//hydrolase activity, hydrolyzing O-glycosyl compounds;GO:0016762//xyloglucan:xyloglucosyl transferase activity	GO:0071555//cell wall organization;GO:0010411//xyloglucan metabolic process;GO:0042546//cell wall biogenesis	K08235//xyloglucan:xyloglucosyl transferase [EC:2.4.1.207]	XP_006350013.1//PREDICTED: xyloglucan endotransglucosylase/hydrolase 2-like [Solanum tuberosum]	NA
Soltu.DM.03G019570	903	19261.8	6489.32	-1.55925	0	Down	0	GO:0016021//integral component of membrane;GO:0005886//plasma membrane	NA	GO:0008643//carbohydrate transport	K15382//solute carrier family 50 (sugar transporter)	XP_006363981.1//PREDICTED: bidirectional sugar transporter N3 [Solanum tuberosum]	NA
Soltu.DM.06G031980.1	1625	24728.2	9851	-1.31747	0	Down	0	NA	GO:0003723//RNA binding	NA	K12897//transformer-2 protein	XP_006350816.1//PREDICTED: serine/arginine-rich splicing factor SR45a-like [Solanum tuberosum]	NA
Soltu.DM.01G036470	750	14275	30842	1.12176	0	Up	0	GO:0005634//nucleus	NA	GO:0006355//regulation of transcription, DNA-templated;GO:0009734//auxin-activated signaling pathway	K14484//auxin-responsive protein IAA	NP_001275398.1//auxin/indole-3-acetic acid 3 [Solanum tuberosum]	NA
Soltu.DM.09G029760.1	817	1817.96	10079.4	2.48136	0	Up	0	NA	GO:0010333//terpene synthase activity;GO:0000287//magnesium ion binding	NA	K15802//germacrene C synthase [EC:4.2.3.60];K15803//(-)-germacrene D synthase [EC:4.2.3.75]	KAG5568414.1//hypothetical protein H5410_064573 [Solanum commersonii]	NA
Soltu.DM.03G029350	2739	33437	15824	-1.06898	0	Down	0	NA	GO:0005524//ATP binding	GO:0019538//protein metabolic process	K03695//ATP-dependent Clp protease ATP-binding subunit ClpB	XP_006345133.1//PREDICTED: chaperone protein ClpB1 [Solanum tuberosum]	NA
Soltu.DM.04G024840.1	527	1986	10315	2.38716	0	Up	0	NA	GO:0046872//metal ion binding	NA	NA	XP_015159925.1//PREDICTED: metallothionein-like protein type 2 A isoform X2 [Solanum tuberosum];ABY21248.1//metallothionein-like protein [Solanum tuberosum]	NA
Soltu.DM.10G003530.1	348	16597.5	5216.93	-1.65934	0	Down	0	NA	NA	NA	NA	XP_006367716.1//PREDICTED: uncharacterized protein LOC102595999 [Solanum tuberosum]	NA
Soltu.DM.07G014190	1283	13737	3653	-1.90056	0	Down	0	NA	GO:0020037//heme binding;GO:0005506//iron ion binding;GO:0016705//oxidoreductase activity, acting on paired donors, with incorporation or reduction of molecular oxygen;GO:0004497//monooxygenase activity	NA	K07426//cytochrome P450 family 4 subfamily B polypeptide 1 [EC:1.14.14.1];K07425//long-chain fatty acid omega-monooxygenase [EC:1.14.14.80];K07428//cytochrome P450 family 4 subfamily X [EC:1.14.14.1]	XP_006357881.1//PREDICTED: cytochrome P450 CYP72A219-like [Solanum tuberosum]	NA
Soltu.DM.01G027430	3252	14651.6	31037.7	1.09331	0	Up	0	GO:0005886//plasma membrane;GO:0016021//integral component of membrane	GO:0016760//cellulose synthase (UDP-forming) activity;GO:0046872//metal ion binding	GO:0071555//cell wall organization;GO:0030244//cellulose biosynthetic process	K10999//cellulose synthase A [EC:2.4.1.12]	NP_001275292.1//cellulose synthase [Solanum tuberosum]	NA
Soltu.DM.04G030070	969	2996	12298	2.04767	0	Up	0	NA	NA	NA	K14299//nucleoporin SEH1;K00020//3-hydroxyisobutyrate dehydrogenase [EC:1.1.1.31]	XP_006363277.1//PREDICTED: protein EXORDIUM-like [Solanum tuberosum]	NA
Soltu.DM.03G023540	669	6260	355	-4.12992	0	Down	0	GO:0016021//integral component of membrane	GO:0008233//peptidase activity;GO:0004866//endopeptidase inhibitor activity	NA	NA	XP_006362669.1//PREDICTED: aspartic protease inhibitor 11-like [Solanum tuberosum]	NA
Soltu.DM.01G050280	2208	28199	12640	-1.1473	0	Down	0	NA	GO:0008792//arginine decarboxylase activity	GO:0006527//arginine catabolic process;GO:0008295//spermidine biosynthetic process	K01583//arginine decarboxylase [EC:4.1.1.19]	XP_006359602.1//PREDICTED: arginine decarboxylase [Solanum tuberosum]	NA
Soltu.DM.09G001130	1392	1756	9592	2.45989	0	Up	0	NA	GO:0005524//ATP binding;GO:0004672//protein kinase activity	NA	K14500//BR-signaling kinase [EC:2.7.11.1]	KAG5583776.1//hypothetical protein H5410_044210 [Solanum commersonii];XP_006363095.1//PREDICTED: probable serine/threonine-protein kinase At5g41260 [Solanum tuberosum]	NA
Soltu.DM.02G014230	579	12551	3160	-1.97945	0	Down	0	GO:0016021//integral component of membrane	NA	NA	K03251//translation initiation factor 3 subunit D	XP_006355596.1//PREDICTED: cold-regulated 413 inner membrane protein 2, chloroplastic [Solanum tuberosum]	NA
Soltu.DM.09G000220.1	2954	16694.2	5435.88	-1.60841	0	Down	0	NA	NA	NA	K01490//AMP deaminase [EC:3.5.4.6]	NP_001340703.1//adenosine monophosphate deaminase [Solanum lycopersicum]	NA
Soltu.DM.01G051440	1694	5857	17222	1.56637	0	Up	0	NA	GO:0005524//ATP binding;GO:0004672//protein kinase activity	NA	K17535//serine/threonine-protein kinase TNNI3K [EC:2.7.11.1]	XP_006364514.1//PREDICTED: serine/threonine-protein kinase STY46 [Solanum tuberosum]	NA
Soltu.DM.01G031960	903	11749	2759	-2.07997	0	Down	0	GO:0016021//integral component of membrane	GO:0005506//iron ion binding;GO:0004497//monooxygenase activity;GO:0016491//oxidoreductase activity	GO:0008610//lipid biosynthetic process	K14423//methylsterol monooxygenase 1	XP_006339428.1//PREDICTED: methylsterol monooxygenase 1-1-like [Solanum tuberosum]	NA
Soltu.DM.02G031820	3597	2493	11054	2.15896	0	Up	0	GO:0016021//integral component of membrane	GO:0005524//ATP binding;GO:0042626//ATPase activity, coupled to transmembrane movement of substances	NA	K05658//ATP-binding cassette, subfamily B (MDR/TAP), member 1 [EC:7.6.2.2]	XP_006338462.1//PREDICTED: ABC transporter B family member 19 [Solanum tuberosum]	NA
Soltu.DM.10G009080.2	1925	2679.28	11348.1	2.09289	0	Up	0	GO:0016021//integral component of membrane	GO:0022857//transmembrane transporter activity	NA	K14638//solute carrier family 15 (peptide/histidine transporter), member 3/4	XP_006359595.1//PREDICTED: protein NRT1/ PTR FAMILY 4.5-like [Solanum tuberosum]	NA
Soltu.DM.06G033350	1992	6092	17455	1.529	0	Up	0	NA	GO:0051015//actin filament binding	GO:0051017//actin filament bundle assembly	K17275//plastin-1	XP_015079373.1//fimbrin-2-like [Solanum pennellii]	NA
Soltu.DM.09G011220	2670	8781	21769	1.32017	0	Up	0	GO:0016021//integral component of membrane;GO:0009506//plasmodesma;GO:0005886//plasma membrane;GO:0043680//filiform apparatus	GO:0005524//ATP binding;GO:0004672//protein kinase activity	GO:0030308//negative regulation of cell growth;GO:0009791//post-embryonic development;GO:0050832//defense response to fungus;GO:0048364//root development;GO:0009723//response to ethylene;GO:0010118//stomatal movement;GO:0010483//pollen tube reception;GO:0009788//negative regulation of abscisic acid-activated signaling pathway;GO:0046777//protein autophosphorylation;GO:0009741//response to brassin…	K04733//interleukin-1 receptor-associated kinase 4 [EC:2.7.11.1]	XP_006341293.1//PREDICTED: receptor-like protein kinase FERONIA [Solanum tuberosum]	NA
Soltu.DM.11G008460	1605	29598.3	13799.7	-1.09053	0	Down	0	NA	NA	NA	K08770//ubiquitin C	XP_006350990.1//PREDICTED: polyubiquitin-like [Solanum tuberosum]	NA
Soltu.DM.09G029640.1	1728	12920.7	27941.2	1.12306	0	Up	0	NA	NA	NA	K01251//adenosylhomocysteinase [EC:3.3.1.1]	XP_015170551.1//PREDICTED: adenosylhomocysteinase [Solanum tuberosum]	NA
Soltu.DM.11G012990	1865	9749	23103	1.25511	0	Up	0	NA	NA	NA	K19996//phosphatidylinositol transfer protein SFH5	XP_015166325.1//PREDICTED: patellin-3-like [Solanum tuberosum]	NA
Soltu.DM.04G038040	1752	4775	15054	1.66693	0	Up	0	GO:0016021//integral component of membrane;GO:0005789//endoplasmic reticulum membrane	GO:0050661//NADP binding;GO:0004420//hydroxymethylglutaryl-CoA reductase (NADPH) activity	GO:0008299//isoprenoid biosynthetic process;GO:0015936//coenzyme A metabolic process	K00021//hydroxymethylglutaryl-CoA reductase (NADPH) [EC:1.1.1.34]	XP_006342182.1//PREDICTED: 3-hydroxy-3-methylglutaryl-coenzyme A reductase 1-like [Solanum tuberosum]	NA
Soltu.DM.10G023180	1024	32966.4	16282.2	-1.00736	0	Down	0	GO:0009570//chloroplast stroma;GO:0009507//chloroplast	GO:0005524//ATP binding;GO:0042802//identical protein binding	NA	K03064//26S proteasome regulatory subunit T4;K02960//small subunit ribosomal protein S16e;K14571//ribosome biogenesis ATPase	XP_009611236.1//ribulose bisphosphate carboxylase/oxygenase activase 2, chloroplastic [Nicotiana tomentosiformis];XP_015088236.1//ribulose bisphosphate carboxylase/oxygenase activase 1, chloroplastic isoform X2 [Solanum pennellii];AFB70997.1//ribulose bisphosphate carboxylase/oxygenase activase [Nicotiana attenuata]	NA
Soltu.DM.01G020460	1077	871	7200	3.0576	0	Up	0	GO:0005634//nucleus;GO:0005737//cytoplasm	GO:0004722//protein serine/threonine phosphatase activity	GO:0045926//negative regulation of growth;GO:0009819//drought recovery;GO:0000226//microtubule cytoskeleton organization	K17505//protein phosphatase 1K [EC:3.1.3.16];K17506//protein phosphatase 1L [EC:3.1.3.16];K17500//integrin-linked kinase-associated serine/threonine phosphatase 2C [EC:3.1.3.16]	XP_006354291.1//PREDICTED: probable protein phosphatase 2C 34 [Solanum tuberosum]	NA
Soltu.DM.08G028910	1344	11908.9	26033.1	1.13865	0	Up	0	GO:0005576//extracellular region	GO:0004650//polygalacturonase activity	GO:0005975//carbohydrate metabolic process;GO:0071555//cell wall organization	K01184//polygalacturonase [EC:3.2.1.15]	XP_015085057.1//probable polygalacturonase isoform X3 [Solanum pennellii];XP_027774944.1//probable polygalacturonase isoform X1 [Solanum pennellii]	NA
Soltu.DM.07G001790	843	9136.96	1722.6	-2.39678	0	Down	0	NA	GO:0003723//RNA binding;GO:0033897//ribonuclease T2 activity	NA	K01166//ribonuclease T2 [EC:3.1.27.1]	KAG5593887.1//hypothetical protein H5410_035119 [Solanum commersonii]	NA
Soltu.DM.08G028280.1	2212	5551.3	16116.8	1.54802	0	Up	0	NA	GO:0050660//flavin adenine dinucleotide binding;GO:0016491//oxidoreductase activity	NA	K08232//monodehydroascorbate reductase (NADH) [EC:1.6.5.4]	XP_006343932.1//PREDICTED: monodehydroascorbate reductase 5, mitochondrial [Solanum tuberosum]	NA
Soltu.DM.02G016740.1	1226	14712.2	4634.11	-1.6563	0	Down	0	NA	GO:0008970//phospholipase A1 activity	GO:0006629//lipid metabolic process	K00145//N-acetyl-gamma-glutamyl-phosphate reductase [EC:1.2.1.38]	XP_006364325.1//PREDICTED: phospholipase A1-IIgamma-like [Solanum tuberosum]	NA
Soltu.DM.06G027160.1	2275	7766.3	19667.9	1.3509	0	Up	0	NA	GO:0016620//oxidoreductase activity, acting on the aldehyde or oxo group of donors, NAD or NADP as acceptor;GO:0051287//NAD binding;GO:0050661//NADP binding	GO:0006006//glucose metabolic process	K00134//glyceraldehyde 3-phosphate dehydrogenase [EC:1.2.1.12]	XP_006347401.1//PREDICTED: glyceraldehyde-3-phosphate dehydrogenase, cytosolic [Solanum tuberosum]	NA
Soltu.DM.09G025690	588	6279	17222	1.466	0	Up	0	GO:0005634//nucleus	NA	GO:0009734//auxin-activated signaling pathway;GO:0006355//regulation of transcription, DNA-templated	K14484//auxin-responsive protein IAA	XP_006362194.1//PREDICTED: auxin-responsive protein IAA4-like [Solanum tuberosum]	NA
Soltu.DM.01G033990	1425	6449	17447	1.44618	0	Up	0	GO:0016021//integral component of membrane	NA	NA	K04733//interleukin-1 receptor-associated kinase 4 [EC:2.7.11.1]	XP_006339614.1//PREDICTED: probable receptor-like protein kinase At5g24010 [Solanum tuberosum]	NA
novel_G000237	202	5995.47	500.19	-3.57297	0	Down	0	NA	GO:0004866//endopeptidase inhibitor activity	NA	NA	KAG5617763.1//hypothetical protein H5410_017587 [Solanum commersonii]	NA
Soltu.DM.04G030120	780	13332	27778	1.0694	0	Up	0	NA	GO:0019904//protein domain specific binding	NA	K06630//14-3-3 protein epsilon	NP_001234677.2//14-3-3 protein 3 [Solanum lycopersicum]	NA
Soltu.DM.01G038840	2589	8888.74	1727.49	-2.35295	0	Down	0	NA	GO:0046872//metal ion binding;GO:0016702//oxidoreductase activity, acting on single donors with incorporation of molecular oxygen, incorporation of two atoms of oxygen	GO:0031408//oxylipin biosynthetic process	K15718//linoleate 9S-lipoxygenase [EC:1.13.11.58]	KAG5626148.1//hypothetical protein H5410_011366 [Solanum commersonii]	NA
Soltu.DM.01G049490	1329	1846	9035	2.30147	0	Up	0	NA	GO:0046983//protein dimerization activity	GO:0006355//regulation of transcription, DNA-templated	K07953//GTP-binding protein SAR1 [EC:3.6.5.-];K04733//interleukin-1 receptor-associated kinase 4 [EC:2.7.11.1];K11253//histone H3	XP_006365113.1//PREDICTED: transcription factor HBI1-like [Solanum tuberosum]	NA
Soltu.DM.11G000570	1656	9570	22057	1.215	0	Up	0	GO:0016021//integral component of membrane;GO:0005773//vacuole	GO:0015140//malate transmembrane transporter activity;GO:0005215//transporter activity	GO:0055085//transmembrane transport;GO:0006814//sodium ion transport	K14445//solute carrier family 13 (sodium-dependent dicarboxylate transporter), member 2/3/5	XP_006352352.1//PREDICTED: tonoplast dicarboxylate transporter [Solanum tuberosum]	NA
Soltu.DM.02G020670	981	25633	11854	-1.10228	0	Down	0	GO:0009535//chloroplast thylakoid membrane	NA	GO:0009414//response to water deprivation;GO:0071482//cellular response to light stimulus	NA	NP_001275061.1//light-induced protein, chloroplastic [Solanum tuberosum]	NA
Soltu.DM.05G023010	1255	17069	6362	-1.41348	0	Down	0	NA	GO:0046872//metal ion binding;GO:0004722//protein serine/threonine phosphatase activity	NA	K14497//protein phosphatase 2C [EC:3.1.3.16]	XP_006355694.1//PREDICTED: protein phosphatase 2C 37-like [Solanum tuberosum]	NA
Soltu.DM.01G050630.1	1494	18125.4	7059.19	-1.35009	0	Down	0	NA	GO:0005509//calcium ion binding	NA	NA	XP_004230924.1//uncharacterized protein LOC101257023 [Solanum lycopersicum]	NA
Soltu.DM.01G027360.1	1935	12399.4	3666.68	-1.74737	0	Down	0	GO:0016021//integral component of membrane	GO:0005215//transporter activity	GO:0055085//transmembrane transport;GO:0006814//sodium ion transport	K03319//divalent anion:Na+ symporter, DASS family	KAG5609191.1//hypothetical protein H5410_020472 [Solanum commersonii];XP_015159767.1//PREDICTED: uncharacterized protein LOC102604278 [Solanum tuberosum];XP_006346617.1//PREDICTED: uncharacterized protein LOC102586144 isoform X1 [Solanum tuberosum]	NA
Soltu.DM.09G023300	867	19134	7719	-1.2993	0	Down	0	GO:0005811//lipid droplet	NA	GO:0045927//positive regulation of growth;GO:0080186//developmental vegetative growth;GO:1902584//positive regulation of response to water deprivation;GO:0034389//lipid droplet organization	K17616//CTD small phosphatase-like protein 2 [EC:3.1.3.-]	XP_006359392.1//PREDICTED: stress-related protein [Solanum tuberosum]	NA
Soltu.DM.10G024410	2040	7697	18825	1.30063	0	Up	0	NA	GO:0046872//metal ion binding;GO:0005524//ATP binding;GO:0004478//methionine adenosyltransferase activity	GO:0006730//one-carbon metabolic process;GO:0006556//S-adenosylmethionine biosynthetic process	K00789//S-adenosylmethionine synthetase [EC:2.5.1.6]	XP_006339084.1//PREDICTED: S-adenosylmethionine synthase 3-like [Solanum tuberosum]	NA
Soltu.DM.06G029480.1	1699	10221.9	2548.07	-1.99384	0	Down	0	GO:0016021//integral component of membrane	GO:0016628//oxidoreductase activity, acting on the CH-CH group of donors, NAD or NADP as acceptor	NA	K00213//7-dehydrocholesterol reductase [EC:1.3.1.21]	NP_001353043.1//7-dehydrocholesterol reductase [Solanum lycopersicum]	NA
Soltu.DM.10G026450	1344	7054.94	17792.2	1.34489	0	Up	0	GO:0005874//microtubule;GO:0005737//cytoplasm	GO:0005525//GTP binding;GO:0003924//GTPase activity;GO:0005200//structural constituent of cytoskeleton	GO:0007017//microtubule-based process	K07375//tubulin beta	XP_015055667.1//tubulin beta-5 chain [Solanum pennellii]	NA
Soltu.DM.10G029540	1188	1852	8695	2.24145	0	Up	0	NA	GO:0016639//oxidoreductase activity, acting on the CH-NH2 group of donors, NAD or NADP as acceptor;GO:0000166//nucleotide binding	GO:0006520//cellular amino acid metabolic process	K00261//glutamate dehydrogenase (NAD(P)+) [EC:1.4.1.3]	XP_009800300.1//PREDICTED: glutamate dehydrogenase B-like [Nicotiana sylvestris]	NA
Soltu.DM.08G015670	1655	19079.4	7766.58	-1.28632	0	Down	0	GO:0016021//integral component of membrane	GO:0005506//iron ion binding;GO:0016491//oxidoreductase activity	GO:0008610//lipid biosynthetic process	K15404//aldehyde decarbonylase [EC:4.1.99.5]	XP_006361513.1//PREDICTED: protein ECERIFERUM 1-like [Solanum tuberosum];XP_009787251.1//PREDICTED: protein ECERIFERUM 1-like isoform X1 [Nicotiana sylvestris];XP_015069801.1//very-long-chain aldehyde decarbonylase CER1-like [Solanum pennellii]	NA
Soltu.DM.09G026790	1691	9902	22076	1.16704	0	Up	0	GO:0016021//integral component of membrane	GO:0008168//methyltransferase activity	NA	K15449//tRNA wybutosine-synthesizing protein 1 [EC:4.1.3.44];K12175//COP9 signalosome complex subunit 1	XP_015070236.1//probable methyltransferase PMT3 [Solanum pennellii]	NA
Soltu.DM.08G022720.1	850	1440.97	7747.93	2.43712	0	Up	0	NA	GO:0005199//structural constituent of cell wall	NA	K05747//Wiskott-Aldrich syndrome protein;K02184//formin 2;K01180//endo-1,3(4)-beta-glucanase [EC:3.2.1.6];K12121//phytochrome B	XP_031096682.1//glycine-rich cell wall structural protein 1.8 [Ipomoea triloba];XP_015084387.1//glycine-rich cell wall structural protein 1.8-like [Solanum pennellii]	NA
Soltu.DM.06G031940	957	3478	11646	1.75386	0	Up	0	NA	NA	NA	K00430//peroxidase [EC:1.11.1.7]	XP_006350812.2//PREDICTED: peroxidase 47 [Solanum tuberosum]	NA
Soltu.DM.01G021880	1564	7864	18803	1.26798	0	Up	0	NA	NA	NA	K01102//pyruvate dehydrogenase phosphatase [EC:3.1.3.43]	XP_006342797.1//PREDICTED: probable protein phosphatase 2C 40 [Solanum tuberosum]	NA
Soltu.DM.12G028710	1551	7930	1528	-2.36533	0	Down	0	NA	NA	NA	K03006//DNA-directed RNA polymerase II subunit RPB1 [EC:2.7.7.6]	KAG5569304.1//hypothetical protein H5410_059070 [Solanum commersonii]	NA
Soltu.DM.02G003120	1125	4080.02	12587.2	1.63566	0	Up	0	GO:0009507//chloroplast	GO:0004324//ferredoxin-NADP+ reductase activity	NA	K02641//ferredoxin--NADP+ reductase [EC:1.18.1.2]	XP_006363650.1//PREDICTED: ferredoxin--NADP reductase, root-type isozyme, chloroplastic-like [Solanum tuberosum]	NA
Soltu.DM.02G010790	2354	11645	24210	1.06624	0	Up	0	GO:0016021//integral component of membrane	GO:0005247//voltage-gated chloride channel activity	NA	K05016//chloride channel 7	XP_031118279.1//chloride channel protein CLC-b [Ipomoea triloba]	NA
Soltu.DM.03G032100	864	18011	7353	-1.28212	0	Down	0	NA	NA	NA	K03844//alpha-1,2-mannosyltransferase [EC:2.4.1.131]	XP_006341438.1//PREDICTED: ACT domain-containing protein ACR11-like [Solanum tuberosum]	NA
Soltu.DM.09G029770	1503	1092.96	6749.14	2.63681	0	Up	0	NA	GO:0000287//magnesium ion binding;GO:0010333//terpene synthase activity	NA	K15803//(-)-germacrene D synthase [EC:4.2.3.75]	KAG5568414.1//hypothetical protein H5410_064573 [Solanum commersonii]	NA
Soltu.DM.09G028600.1	1494	2614	9797.94	1.91657	0	Up	0	NA	GO:0008168//methyltransferase activity	NA	K21483//salicylate 1-O-methyltransferase [EC:2.1.1.274]	TMW83406.1//hypothetical protein EJD97_001825 [Solanum chilense]	NA
Soltu.DM.01G002240.1	1381	9287.15	2298.82	-2.00399	0	Down	0	NA	GO:0016491//oxidoreductase activity;GO:0046872//metal ion binding	NA	K04125//gibberellin 2beta-dioxygenase [EC:1.14.11.13]	XP_006348413.1//PREDICTED: probable 2-oxoglutarate-dependent dioxygenase AOP1.2 [Solanum tuberosum]	NA
Soltu.DM.12G018820.2	2907	18808.5	7990.13	-1.22474	0	Down	0	GO:0016021//integral component of membrane	NA	NA	K14565//nucleolar protein 58	XP_006360024.1//PREDICTED: probable nucleolar protein 5-2 [Solanum tuberosum]	NA
Soltu.DM.03G015280	1613	10214	21749	1.10075	0	Up	0	GO:0016021//integral component of membrane	GO:0004575//sucrose alpha-glucosidase activity	GO:0005975//carbohydrate metabolic process	K01193//beta-fructofuranosidase [EC:3.2.1.26]	ADM47340.1//vacuolar invertase [Solanum tuberosum]	NA
Soltu.DM.04G033590	1362	9212.04	2329.63	-1.97307	0	Down	0	GO:0005634//nucleus	GO:0003700//DNA-binding transcription factor activity	NA	K14432//ABA responsive element binding factor	XP_006354876.1//PREDICTED: ABRE binding factor isoform X1 [Solanum tuberosum]	NA
Soltu.DM.12G029740	1023	22684	10699.2	-1.07381	0	Down	0	NA	GO:0009055//electron transfer activity	NA	K03006//DNA-directed RNA polymerase II subunit RPB1 [EC:2.7.7.6]	XP_006358973.1//PREDICTED: early nodulin-like protein 2 [Solanum tuberosum];KAG5569197.1//hypothetical protein H5410_058963 [Solanum commersonii]	NA
Soltu.DM.10G018090	1059	3819	11784	1.63591	0	Up	0	NA	NA	NA	NA	XP_006365306.1//PREDICTED: protein EXORDIUM-like 5 [Solanum tuberosum]	NA
Soltu.DM.03G031970.1	3898	4521	12950	1.52859	0	Up	0	GO:0005576//extracellular region;GO:0016021//integral component of membrane	GO:0004650//polygalacturonase activity	GO:0071555//cell wall organization;GO:0005975//carbohydrate metabolic process	K01213//galacturan 1,4-alpha-galacturonidase [EC:3.2.1.67];K01184//polygalacturonase [EC:3.2.1.15]	XP_006341427.1//PREDICTED: probable polygalacturonase isoform X1 [Solanum tuberosum];XP_009615682.1//probable polygalacturonase [Nicotiana tomentosiformis];XP_015070440.1//probable polygalacturonase [Solanum pennellii]	NA
Soltu.DM.08G016150	351	9029	2270	-1.98152	0	Down	0	NA	GO:0008289//lipid binding	GO:0006869//lipid transport	NA	XP_006367904.1//PREDICTED: non-specific lipid-transfer protein 1-like [Solanum tuberosum]	NA
Soltu.DM.03G021950.1	1657	7456.82	17554.2	1.24554	0	Up	0	GO:0016021//integral component of membrane	GO:0015098//molybdate ion transmembrane transporter activity	GO:0008643//carbohydrate transport	K15104//solute carrier family 25 (mitochondrial oxoglutarate transporter), member 11	XP_006350499.1//PREDICTED: molybdate-anion transporter-like [Solanum tuberosum]	NA
Soltu.DM.11G002770	2163	11443	3595	-1.66005	0	Down	0	NA	GO:0008661//1-deoxy-D-xylulose-5-phosphate synthase activity	GO:0016114//terpenoid biosynthetic process	K01662//1-deoxy-D-xylulose-5-phosphate synthase [EC:2.2.1.7]	AIX87516.1//1-deoxy-D-xylulose 5-phosphate-synthase 2 [Lycium ruthenicum]	NA
Soltu.DM.10G001100	1248	10727	22320	1.06744	0	Up	0	GO:0016021//integral component of membrane	NA	NA	K19519//transforming growth factor-beta-induced protein	XP_006352538.1//PREDICTED: fasciclin-like arabinogalactan protein 1 [Solanum tuberosum]	NA
Soltu.DM.09G025570	1205	10717	3217	-1.72576	0	Down	0	NA	NA	NA	K12761//carbon catabolite-derepressing protein kinase [EC:2.7.11.1]	XP_006362170.1//PREDICTED: CBL-interacting serine/threonine-protein kinase 7-like [Solanum tuberosum]	NA
Soltu.DM.08G004990	891	5170.22	13765	1.42306	0	Up	0	GO:0016021//integral component of membrane	GO:0015267//channel activity	NA	K09874//aquaporin NIP	NP_001274996.1//probable aquaporin NIP5-1-like [Solanum tuberosum]	NA
Soltu.DM.05G008050.1	2018	4640.98	12862.9	1.48107	0	Up	0	GO:0016021//integral component of membrane	NA	NA	K03549//KUP system potassium uptake protein	XP_006355972.1//PREDICTED: uncharacterized protein LOC102586185 isoform X4 [Solanum tuberosum];XP_006355971.1//PREDICTED: uncharacterized protein LOC102586185 isoform X3 [Solanum tuberosum]	NA
Soltu.DM.01G040240	954	172	3935	4.52623	0	Up	0	NA	GO:0030410//nicotianamine synthase activity	GO:0030418//nicotianamine biosynthetic process	K05953//nicotianamine synthase [EC:2.5.1.43]	XP_006344762.1//PREDICTED: nicotianamine synthase [Solanum tuberosum]	NA
Soltu.DM.01G044180	2032	6797	16211	1.26435	0	Up	0	NA	GO:0004553//hydrolase activity, hydrolyzing O-glycosyl compounds	GO:0005975//carbohydrate metabolic process	K15920//xylan 1,4-beta-xylosidase [EC:3.2.1.37]	XP_006351808.1//PREDICTED: beta-xylosidase/alpha-L-arabinofuranosidase 2-like [Solanum tuberosum]	NA
Soltu.DM.09G029770.1	423	1339.21	6795.96	2.35365	0	Up	0	NA	GO:0010333//terpene synthase activity;GO:0000287//magnesium ion binding	NA	K15803//(-)-germacrene D synthase [EC:4.2.3.75]	KAG5568414.1//hypothetical protein H5410_064573 [Solanum commersonii]	NA
Soltu.DM.02G009450	924	11861	4003	-1.55672	0	Down	0	NA	NA	NA	K07735//putative transcriptional regulator	XP_006363421.1//PREDICTED: UPF0301 protein CHU_1773 [Solanum tuberosum]	NA
Soltu.DM.07G002530.2	1605	14014.8	5317.41	-1.3878	0	Down	0	GO:0005634//nucleus	GO:0003677//DNA binding	GO:0006355//regulation of transcription, DNA-templated	K15613//homeobox protein Meis1;K16670//homeobox protein Meis2	AEW69803.1//Hop-interacting protein THI041 [Solanum lycopersicum]	NA
Soltu.DM.04G010870.1	1885	6437.4	15576.5	1.28518	0	Up	0	NA	NA	NA	K05768//gelsolin	XP_006350184.1//PREDICTED: villin-2 [Solanum tuberosum];XP_004236608.1//villin-2 isoform X2 [Solanum lycopersicum]	NA
Soltu.DM.06G017770	1779	2383	8818	1.89802	0	Up	0	GO:0016021//integral component of membrane	GO:0022857//transmembrane transporter activity	GO:0006857//oligopeptide transport	K14638//solute carrier family 15 (peptide/histidine transporter), member 3/4	XP_006366745.1//PREDICTED: protein NRT1/ PTR FAMILY 6.3-like [Solanum tuberosum]	NA
Soltu.DM.12G000030	1204	10605	21686	1.04237	0	Up	0	GO:0005737//cytoplasm;GO:0005874//microtubule	GO:0003924//GTPase activity;GO:0005200//structural constituent of cytoskeleton;GO:0005525//GTP binding	GO:0007017//microtubule-based process	K07374//tubulin alpha	KAG5569097.1//hypothetical protein H5410_058863 [Solanum commersonii]	NA
Soltu.DM.05G012170.1	1922	1054.39	6108.9	2.54486	0	Up	0	NA	NA	NA	NA	KAG5605231.1//hypothetical protein H5410_026723 [Solanum commersonii]	NA
novel_G000099	1897	8045	1957	-2.0291	0	Down	0	NA	NA	NA	K12447//UDP-sugar pyrophosphorylase [EC:2.7.7.64];K20855//beta-1,3-galactosyltransferase 1/2/3/4/5/7/8 [EC:2.4.1.-];K01369//legumain [EC:3.4.22.34];K04733//interleukin-1 receptor-associated kinase 4 [EC:2.7.11.1];K03260//translation initiation factor 4G	XP_006368040.1//PREDICTED: uncharacterized protein LOC102603393 [Solanum tuberosum]	NA
Soltu.DM.02G006490	910	4003	11596	1.54482	0	Up	0	NA	GO:0046983//protein dimerization activity	GO:0006355//regulation of transcription, DNA-templated	K16189//phytochrome-interacting factor 4;K04733//interleukin-1 receptor-associated kinase 4 [EC:2.7.11.1];K11253//histone H3;K12126//phytochrome-interacting factor 3	XP_006346952.1//PREDICTED: transcription factor HBI1 [Solanum tuberosum]	NA
Soltu.DM.09G029490	1281	15972	6646	-1.25464	0	Down	0	NA	GO:0016747//transferase activity, transferring acyl groups other than amino-acyl groups	NA	K13065//shikimate O-hydroxycinnamoyltransferase [EC:2.3.1.133];K15400//omega-hydroxypalmitate O-feruloyl transferase [EC:2.3.1.188]	XP_006360967.1//PREDICTED: protein ECERIFERUM 26 [Solanum tuberosum]	NA
Soltu.DM.09G025860	273	3910.13	198.27	-4.29133	0	Down	0	NA	GO:0004867//serine-type endopeptidase inhibitor activity;GO:0008233//peptidase activity	GO:0009611//response to wounding	NA	XP_006367785.1//PREDICTED: chymotrypsin inhibitor I, A, B and C subunits-like [Solanum tuberosum]	NA
Soltu.DM.11G022570	2434	5400	13838	1.36796	0	Up	0	GO:0005634//nucleus	GO:0003677//DNA binding	GO:0006355//regulation of transcription, DNA-templated;GO:0009734//auxin-activated signaling pathway;GO:0010158//abaxial cell fate specification;GO:0010050//vegetative phase change	K14486//auxin response factor	XP_006340145.1//PREDICTED: auxin response factor 4 [Solanum tuberosum]	NA
Soltu.DM.08G025180	462	11333	3810	-1.56232	0	Down	0	NA	NA	NA	NA	CAA2960449.1//Hypothetical predicted protein [Olea europaea subsp. europaea]	NA
Soltu.DM.04G030790	1308	1826	7626	2.07259	0	Up	0	NA	GO:0004190//aspartic-type endopeptidase activity	NA	K01379//cathepsin D [EC:3.4.23.5];K01381//saccharopepsin [EC:3.4.23.25]	XP_006338076.1//PREDICTED: aspartic proteinase nepenthesin-1-like [Solanum tuberosum]	NA
Soltu.DM.12G011220.1	2917	19793.2	9247.91	-1.08745	0	Down	0	NA	NA	NA	K03319//divalent anion:Na+ symporter, DASS family	KAG5609190.1//hypothetical protein H5410_020471 [Solanum commersonii];XP_015163858.1//PREDICTED: dicarboxylate transporter 2.1, chloroplastic-like isoform X2 [Solanum tuberosum];XP_006346617.1//PREDICTED: uncharacterized protein LOC102586144 isoform X1 [Solanum tuberosum]	NA
Soltu.DM.06G028940.3	2145	6581.78	1289.71	-2.34108	0	Down	0	NA	NA	NA	K13899//cystatin-C	KAG5602690.1//hypothetical protein H5410_034060 [Solanum commersonii]	NA
Soltu.DM.09G000480	1446	6870	16023	1.23211	0	Up	0	GO:0016021//integral component of membrane	NA	NA	K13946//auxin influx carrier (AUX1 LAX family)	XP_006366358.1//PREDICTED: auxin transporter-like protein 2 [Solanum tuberosum]	NA
Soltu.DM.04G000230	1782	4996.31	616.46	-3.00843	0	Down	0	NA	GO:0008168//methyltransferase activity	GO:0006306//DNA methylation	K17398//DNA (cytosine-5)-methyltransferase 3A [EC:2.1.1.37]	XP_015158967.1//PREDICTED: DNA (cytosine-5)-methyltransferase DRM2-like isoform X3 [Solanum tuberosum];XP_006363553.1//PREDICTED: DNA (cytosine-5)-methyltransferase DRM2-like isoform X2 [Solanum tuberosum];XP_015158965.1//PREDICTED: DNA (cytosine-5)-methyltransferase DRM2-like isoform X1 [Solanum tuberosum]	NA
Soltu.DM.07G017240.1	759	700	5097.31	2.87466	0	Up	0	NA	GO:0010333//terpene synthase activity	NA	K15803//(-)-germacrene D synthase [EC:4.2.3.75]	XP_006364159.1//PREDICTED: (-)-germacrene D synthase-like [Solanum tuberosum]	NA
Soltu.DM.09G002540.1	570	7537.5	16888.8	1.17426	0	Up	0	GO:0015629//actin cytoskeleton	GO:0003779//actin binding	GO:0030042//actin filament depolymerization	K05765//cofilin	XP_006341057.1//PREDICTED: actin-depolymerizing factor 1 [Solanum tuberosum]	NA
Soltu.DM.03G015700	1050	3510.6	10549.1	1.59768	0	Up	0	GO:0016021//integral component of membrane	NA	NA	NA	XP_006365250.1//PREDICTED: protein EXORDIUM-like 3 [Solanum tuberosum]	NA
Soltu.DM.02G018080	2595	4886	12801	1.39988	0	Up	0	NA	NA	NA	K05658//ATP-binding cassette, subfamily B (MDR/TAP), member 1 [EC:7.6.2.2];K12811//ATP-dependent RNA helicase DDX46/PRP5 [EC:3.6.4.13];K13172//serine/arginine repetitive matrix protein 2;K09566//peptidyl-prolyl isomerase G (cyclophilin G) [EC:5.2.1.8]	XP_006347084.1//PREDICTED: uncharacterized protein LOC102606073 [Solanum tuberosum]	NA
Soltu.DM.02G034060	3393	7552	16784	1.16251	0	Up	0	GO:0005886//plasma membrane	NA	NA	K13095//splicing factor 1	XP_006338685.1//PREDICTED: uncharacterized protein LOC102601194 [Solanum tuberosum]	NA
Soltu.DM.04G012690	1773	4944.27	663.6	-2.88702	0	Down	0	GO:0016020//membrane	GO:0071949//FAD binding;GO:0003885//D-arabinono-1,4-lactone oxidase activity	NA	K00103//L-gulonolactone oxidase [EC:1.1.3.8]	XP_006340105.1//PREDICTED: probable L-gulonolactone oxidase 6 [Solanum tuberosum]	NA
Soltu.DM.05G010540	1606	7322	1752	-2.05288	0	Down	0	GO:0005634//nucleus	GO:0003677//DNA binding	GO:0000160//phosphorelay signal transduction system	K14491//two-component response regulator ARR-B family	XP_015161764.1//PREDICTED: two-component response regulator ARR11 isoform X3 [Solanum tuberosum];XP_006341767.1//PREDICTED: two-component response regulator ARR11 isoform X1 [Solanum tuberosum]	NA
Soltu.DM.05G000860	1335	5943.78	1094.63	-2.43059	0	Down	0	NA	NA	NA	K05747//Wiskott-Aldrich syndrome protein	XP_006348683.1//PREDICTED: ninja-family protein AFP3 [Solanum tuberosum]	NA
Soltu.DM.01G028750	1275	8130	17552	1.12066	0	Up	0	NA	NA	NA	NA	XP_006359127.1//PREDICTED: uncharacterized protein LOC102588515 [Solanum tuberosum]	NA
Soltu.DM.06G029660	516	7861	2071	-1.91403	0	Down	0	NA	NA	NA	NA	XP_006361081.1//PREDICTED: uncharacterized protein LOC102600541 [Solanum tuberosum]	NA
Soltu.DM.05G006190	942	2436	8406	1.79726	0	Up	0	NA	NA	NA	K09338//homeobox-leucine zipper protein	XP_006363243.1//PREDICTED: homeobox-leucine zipper protein ATHB-13-like [Solanum tuberosum]	NA
Soltu.DM.01G028880	1293	2475	8448	1.78153	0	Up	0	NA	NA	NA	NA	XP_006359112.1//PREDICTED: uncharacterized protein LOC102583788 [Solanum tuberosum]	NA
Soltu.DM.02G015910.1	3022	4499	553	-3.0139	0	Down	0	NA	NA	NA	K21952//CASK-interacting protein	GIL65455.1//hypothetical protein Vafri_19183 [Volvox africanus]	NA
Soltu.DM.10G018320.1	1751	7340.63	1898.81	-1.94046	0	Down	0	NA	NA	NA	K03319//divalent anion:Na+ symporter, DASS family	KAG5609190.1//hypothetical protein H5410_020471 [Solanum commersonii];XP_015159767.1//PREDICTED: uncharacterized protein LOC102604278 [Solanum tuberosum];XP_006346617.1//PREDICTED: uncharacterized protein LOC102586144 isoform X1 [Solanum tuberosum];XP_015163858.1//PREDICTED: dicarboxylate transporter 2.1, chloroplastic-like isoform X2 [Solanum tuberosum]	NA
Soltu.DM.03G024950	1146	8919	2767	-1.67821	0	Down	0	NA	GO:0016788//hydrolase activity, acting on ester bonds	NA	K01206//alpha-L-fucosidase [EC:3.2.1.51];K10396//kinesin family member 5	XP_006351456.1//PREDICTED: GDSL esterase/lipase At3g48460 [Solanum tuberosum]	NA
Soltu.DM.07G006480	3150	7705.03	2118.97	-1.85209	0	Down	0	GO:0016021//integral component of membrane	GO:0016491//oxidoreductase activity	NA	K14157//alpha-aminoadipic semialdehyde synthase [EC:1.5.1.8 1.5.1.9]	XP_006344553.1//PREDICTED: alpha-aminoadipic semialdehyde synthase-like isoform X1 [Solanum tuberosum]	NA
Soltu.DM.09G017220	825	7658	2094	-1.86035	0	Down	0	GO:0005783//endoplasmic reticulum;GO:0016021//integral component of membrane	GO:0046923//ER retention sequence binding	GO:0006621//protein retention in ER lumen	K10949//ER lumen protein retaining receptor	NP_001305579.1//putative ER lumen protein-retaining receptor C28H8.4 [Solanum tuberosum];KAG5586596.1//hypothetical protein H5410_047030 [Solanum commersonii]	NA
Soltu.DM.06G027460	609	5611.82	1079.68	-2.36751	0	Down	0	NA	GO:0004866//endopeptidase inhibitor activity	NA	NA	XP_006347376.1//PREDICTED: miraculin-like [Solanum tuberosum]	NA
Soltu.DM.09G004310	438	3843	352	-3.43823	0	Down	0	NA	NA	GO:0045892//negative regulation of transcription, DNA-templated	K00052//3-isopropylmalate dehydrogenase [EC:1.1.1.85]	XP_006341175.1//PREDICTED: uncharacterized protein LOC102596945 [Solanum tuberosum]	NA
Soltu.DM.04G031580	1989	3276	9620	1.56445	0	Up	0	NA	GO:0005524//ATP binding;GO:0004612//phosphoenolpyruvate carboxykinase (ATP) activity;GO:0016301//kinase activity	GO:0006094//gluconeogenesis	K01610//phosphoenolpyruvate carboxykinase (ATP) [EC:4.1.1.49]	XP_006364971.1//PREDICTED: phosphoenolpyruvate carboxykinase [ATP]-like [Solanum tuberosum]	NA
Soltu.DM.03G024520	1719	9129.09	18384.1	1.02026	0	Up	0	NA	GO:0004474//malate synthase activity	GO:0006099//tricarboxylic acid cycle;GO:0006097//glyoxylate cycle	K01638//malate synthase [EC:2.3.3.9]	XP_006351487.1//PREDICTED: malate synthase, glyoxysomal-like [Solanum tuberosum]	NA
Soltu.DM.06G000670	1647	5021	848	-2.55549	0	Down	0	NA	GO:0003824//catalytic activity;GO:0016874//ligase activity	NA	K01913//acetate---CoA ligase [EC:6.2.1.1];K00666//fatty-acyl-CoA synthase [EC:6.2.1.-]	XP_004240530.1//probable acyl-activating enzyme 1, peroxisomal [Solanum lycopersicum]	NA
Soltu.DM.08G001640	1083	10626.2	3873.64	-1.44552	0	Down	0	GO:0005773//vacuole	GO:0016787//hydrolase activity;GO:0045735//nutrient reservoir activity	GO:0006629//lipid metabolic process;GO:0016042//lipid catabolic process;GO:0006952//defense response	NA	XP_015160927.1//PREDICTED: patatin-T5-like [Solanum tuberosum]	NA
Soltu.DM.09G000220	1833	9537.77	3242.12	-1.54636	0	Down	0	GO:0031307//integral component of mitochondrial outer membrane;GO:0005829//cytosol;GO:0016021//integral component of membrane;GO:0005634//nucleus	GO:0046872//metal ion binding;GO:0003876//AMP deaminase activity;GO:0043424//protein histidine kinase binding	GO:0032264//IMP salvage;GO:0009737//response to abscisic acid;GO:0009793//embryo development ending in seed dormancy	K01490//AMP deaminase [EC:3.5.4.6]	XP_006366337.1//PREDICTED: AMP deaminase [Solanum tuberosum];XP_031102908.1//AMP deaminase [Ipomoea triloba]	NA
Soltu.DM.06G034280	777	3245	193	-4.06119	0	Down	0	GO:0005634//nucleus	GO:0003677//DNA binding	NA	K09422//transcription factor MYB, plant	XP_006352742.1//PREDICTED: myb-related protein Myb4-like [Solanum tuberosum]	NA
Soltu.DM.04G036670	471	9878	3498	-1.48734	0	Down	0	NA	NA	NA	K03686//molecular chaperone DnaJ	XP_006342061.1//PREDICTED: chaperone protein dnaJ 11, chloroplastic-like [Solanum tuberosum]	NA
Soltu.DM.02G013590	1119	1828	6838	1.91366	0	Up	0	NA	NA	NA	NA	XP_006352963.1//PREDICTED: uncharacterized protein LOC102582541 [Solanum tuberosum]	NA
Soltu.DM.05G009520	4395	6541	1644	-1.98195	0	Down	0	GO:0009570//chloroplast stroma;GO:0005739//mitochondrion;GO:0009941//chloroplast envelope	GO:0102218//starch, H2O dikinase activity;GO:0046872//metal ion binding;GO:0005524//ATP binding;GO:0050521//alpha-glucan, water dikinase activity;GO:0004673//protein histidine kinase activity;GO:0102216//maltodextrin water dikinase	GO:0005983//starch catabolic process;GO:0009631//cold acclimation;GO:0009610//response to symbiotic fungus	K08244//alpha-glucan, water dikinase [EC:2.7.9.4]	XP_006357619.1//PREDICTED: alpha-glucan water dikinase, chloroplastic isoform X1 [Solanum tuberosum]	NA
Soltu.DM.10G003530	348	8298.73	2608.46	-1.65934	0	Down	0	NA	NA	NA	NA	XP_006367716.1//PREDICTED: uncharacterized protein LOC102595999 [Solanum tuberosum]	NA
Soltu.DM.02G013480	1164	17367	8455	-1.02812	0	Down	0	NA	GO:0005524//ATP binding	NA	K07767//katanin p60 ATPase-containing subunit A1 [EC:5.6.1.1]	XP_006352974.1//PREDICTED: katanin p60 ATPase-containing subunit A-like 2 isoform X3 [Solanum tuberosum];XP_006352973.1//PREDICTED: katanin p60 ATPase-containing subunit A-like 2 isoform X2 [Solanum tuberosum];XP_015166630.1//PREDICTED: katanin p60 ATPase-containing subunit A-like 2 isoform X1 [Solanum tuberosum]	NA
novel_G000387	453	4373.71	641.49	-2.75901	0	Down	0	NA	GO:0004866//endopeptidase inhibitor activity	NA	NA	XP_006360663.1//PREDICTED: miraculin-like [Solanum tuberosum]	NA
Soltu.DM.07G013370	2419	14429	6466	-1.14767	0	Down	0	NA	GO:0016157//sucrose synthase activity	GO:0005985//sucrose metabolic process	K00695//sucrose synthase [EC:2.4.1.13]	XP_016540310.1//PREDICTED: sucrose synthase [Capsicum annuum]	NA
Soltu.DM.03G030310.1	618	9396.5	3262.44	-1.51582	0	Down	0	NA	NA	NA	K20547//basic endochitinase B [EC:3.2.1.14]	XP_006364607.2//PREDICTED: chitin-binding lectin 1-like [Solanum tuberosum]	NA
Soltu.DM.08G024940	1449	7223	2030	-1.82077	0	Down	0	GO:0009505//plant-type cell wall	GO:0004190//aspartic-type endopeptidase activity	NA	K01381//saccharopepsin [EC:3.4.23.25];K01379//cathepsin D [EC:3.4.23.5]	XP_006355456.1//PREDICTED: aspartic proteinase nepenthesin-1 [Solanum tuberosum]	NA
Soltu.DM.01G039850	1086	2301	7525	1.71978	0	Up	0	NA	GO:0004722//protein serine/threonine phosphatase activity	NA	K17500//integrin-linked kinase-associated serine/threonine phosphatase 2C [EC:3.1.3.16];K19704//protein phosphatase PTC1 [EC:3.1.3.16]	XP_006344714.1//PREDICTED: probable protein phosphatase 2C 5 [Solanum tuberosum]	NA
Soltu.DM.08G019420.1	2765	8403.69	16872.1	1.01589	0	Up	0	NA	NA	NA	K04733//interleukin-1 receptor-associated kinase 4 [EC:2.7.11.1]	XP_015085019.1//LRR receptor-like serine/threonine-protein kinase FEI 2 isoform X1 [Solanum pennellii]	NA
Soltu.DM.12G028730	873	1678.77	6378.92	1.93626	0	Up	0	GO:0048046//apoplast;GO:0005618//cell wall	GO:0016762//xyloglucan:xyloglucosyl transferase activity;GO:0004553//hydrolase activity, hydrolyzing O-glycosyl compounds	GO:0071555//cell wall organization;GO:0010411//xyloglucan metabolic process;GO:0042546//cell wall biogenesis	K08235//xyloglucan:xyloglucosyl transferase [EC:2.4.1.207]	XP_006350014.1//PREDICTED: xyloglucan endotransglucosylase/hydrolase 2-like [Solanum tuberosum]	NA
Soltu.DM.01G026770	2286	925	4862	2.40438	0	Up	0	NA	GO:0004252//serine-type endopeptidase activity;GO:0042802//identical protein binding	NA	K12619//5'-3' exoribonuclease 2 [EC:3.1.13.-];K14568//rRNA small subunit pseudouridine methyltransferase Nep1 [EC:2.1.1.260];K15333//tRNA guanosine-2'-O-methyltransferase [EC:2.1.1.34];K13199//plasminogen activator inhibitor 1 RNA-binding protein	XP_006345401.1//PREDICTED: subtilisin-like protease SBT1.7 [Solanum tuberosum]	NA
Soltu.DM.07G017230	1627	1535.76	6101.86	2.00065	0	Up	0	NA	GO:0010333//terpene synthase activity;GO:0000287//magnesium ion binding	NA	K15803//(-)-germacrene D synthase [EC:4.2.3.75]	XP_006364159.1//PREDICTED: (-)-germacrene D synthase-like [Solanum tuberosum]	NA
Soltu.DM.05G016460	1329	7445	2222	-1.73406	0	Down	0	NA	GO:0003868//4-hydroxyphenylpyruvate dioxygenase activity;GO:0046872//metal ion binding	GO:0009072//aromatic amino acid family metabolic process	K00457//4-hydroxyphenylpyruvate dioxygenase [EC:1.13.11.27]	XP_006354418.1//PREDICTED: 4-hydroxyphenylpyruvate dioxygenase-like [Solanum tuberosum]	NA
Soltu.DM.03G002060	933	479	3812	3.0028	0	Up	0	NA	NA	NA	NA	XP_006343237.1//PREDICTED: uncharacterized protein LOC102600765 [Solanum tuberosum]	NA
Soltu.DM.04G029040	2328	6539	14140	1.12299	0	Up	0	NA	GO:0004553//hydrolase activity, hydrolyzing O-glycosyl compounds	GO:0005975//carbohydrate metabolic process	K15920//xylan 1,4-beta-xylosidase [EC:3.2.1.37]	PHU20293.1//putative beta-D-xylosidase 7 [Capsicum chinense]	NA
Soltu.DM.04G037250	1223	1704.93	6388.34	1.91608	0	Up	0	NA	GO:0103025//alpha-amylase activity (releasing maltohexaose);GO:0005509//calcium ion binding;GO:0004556//alpha-amylase activity	GO:0005975//carbohydrate metabolic process	K01176//alpha-amylase [EC:3.2.1.1]	XP_006342097.1//PREDICTED: alpha-amylase isoform X1 [Solanum tuberosum]	NA
Soltu.DM.12G006380	1467	5668	1302	-2.11176	0	Down	0	GO:0016021//integral component of membrane;GO:0005886//plasma membrane	GO:0015172//acidic amino acid transmembrane transporter activity;GO:0015175//neutral amino acid transmembrane transporter activity	GO:0015827//tryptophan transport;GO:0015810//aspartate transmembrane transport	K14209//solute carrier family 36 (proton-coupled amino acid transporter)	XP_016551585.1//PREDICTED: amino acid permease 6-like [Capsicum annuum]	NA
Soltu.DM.08G025210	417	405	3597	3.16115	0	Up	0	NA	NA	NA	K11855//ubiquitin carboxyl-terminal hydrolase 36/42 [EC:3.4.19.12]	NP_001233824.1//arachidonic acid-induced DEA1 precursor [Solanum lycopersicum]	NA
Soltu.DM.10G005320.1	1254	912	4787	2.40237	0	Up	0	NA	NA	NA	NA	XP_006362128.1//PREDICTED: uncharacterized protein LOC102598580 [Solanum tuberosum]	NA
Soltu.DM.01G029490	1494	1803	6541	1.86946	0	Up	0	GO:0016021//integral component of membrane	GO:0020037//heme binding;GO:0005506//iron ion binding;GO:0016705//oxidoreductase activity, acting on paired donors, with incorporation or reduction of molecular oxygen;GO:0004497//monooxygenase activity	NA	K04123//ent-kaurenoic acid monooxygenase [EC:1.14.14.107]	XP_015069183.1//ent-kaurenoic acid oxidase 2-like isoform X1 [Solanum pennellii]	NA
Soltu.DM.12G022330	2067	5410	12385	1.20524	0	Up	0	GO:0016021//integral component of membrane	GO:0005216//ion channel activity	NA	K05391//cyclic nucleotide gated channel, plant	XP_006367652.1//PREDICTED: cyclic nucleotide-gated ion channel 4-like [Solanum tuberosum]	NA
Soltu.DM.02G030780	2838	2826	8288	1.56261	0	Up	0	NA	NA	GO:0051513//regulation of monopolar cell growth	NA	XP_015162157.1//PREDICTED: protein LONGIFOLIA 1 [Solanum tuberosum]	NA
Soltu.DM.01G046090	1296	4491	10950	1.29617	0	Up	0	NA	NA	NA	NA	KAG5625299.1//hypothetical protein H5410_010517 [Solanum commersonii]	NA
Soltu.DM.01G001580	750	10621	4205	-1.32639	0	Down	0	GO:0009941//chloroplast envelope	NA	NA	NA	XP_006354161.1//PREDICTED: uncharacterized protein LOC102578801 [Solanum tuberosum]	NA
Soltu.DM.02G007600	1202	3106	237	-3.70175	0	Down	0	NA	NA	NA	NA	XP_006364416.1//PREDICTED: probable N-acetyltransferase HLS1 [Solanum tuberosum]	NA
Soltu.DM.05G004600	2158	12004	5102.95	-1.22376	0	Down	0	GO:0016021//integral component of membrane	GO:0016887//ATPase activity;GO:0005524//ATP binding	NA	K21396//ATP-binding cassette, subfamily G (WHITE), eye pigment precursor transporter	XP_006344214.1//PREDICTED: ABC transporter G family member 7 isoform X1 [Solanum tuberosum];PHT61627.1//ABC transporter G family member 7 [Capsicum annuum];XP_006344215.1//PREDICTED: ABC transporter G family member 7 isoform X2 [Solanum tuberosum]	NA
Soltu.DM.02G030450	339	3033	8604	1.51461	0	Up	0	GO:0005576//extracellular region	NA	NA	K03860//phosphatidylinositol glycan, class Q;K20887//xyloglucan glycosyltransferase 4 [EC:2.4.1.-]	XP_006338319.1//PREDICTED: protein GAST1 [Solanum tuberosum]	NA
Soltu.DM.12G025810.2	2451	2505.51	7704.94	1.63103	0	Up	0	NA	GO:0004565//beta-galactosidase activity	GO:0005975//carbohydrate metabolic process	K12309//beta-galactosidase [EC:3.2.1.23]	XP_009762312.1//PREDICTED: beta-galactosidase-like [Nicotiana sylvestris]	NA
Soltu.DM.02G017850.1	932	1908	6648	1.81121	0	Up	0	GO:0016021//integral component of membrane	NA	NA	K17353//tetraspanin-18;K17345//tetraspanin-5	XP_006347059.2//PREDICTED: tetraspanin-19-like [Solanum tuberosum]	NA
Soltu.DM.09G031820	2278	6252	1669	-1.89498	0	Down	0	NA	GO:0016157//sucrose synthase activity	GO:0005985//sucrose metabolic process	K00695//sucrose synthase [EC:2.4.1.13]	XP_016565794.1//PREDICTED: sucrose synthase 2 [Capsicum annuum];CDP17108.1//unnamed protein product [Coffea canephora]	NA
Soltu.DM.12G002550	2766	3754	9734	1.38496	0	Up	0	GO:0016021//integral component of membrane	GO:0005524//ATP binding;GO:0004674//protein serine/threonine kinase activity;GO:0004672//protein kinase activity	NA	K00924//kinase [EC:2.7.1.-]	XP_006349904.1//PREDICTED: receptor-like kinase TMK4 [Solanum tuberosum]	NA
Soltu.DM.12G022800	894	3651	454	-2.99718	0	Down	0	GO:0005634//nucleus	GO:0003700//DNA-binding transcription factor activity;GO:0003677//DNA binding	NA	K09286//EREBP-like factor	XP_006351942.1//PREDICTED: ethylene-responsive transcription factor 4-like [Solanum tuberosum]	NA
Soltu.DM.12G025630	1209	4215	687	-2.6068	0	Down	0	NA	NA	NA	K23048//RING finger protein unkempt	XP_006353579.1//PREDICTED: zinc finger CCCH domain-containing protein 20 [Solanum tuberosum]	NA
Soltu.DM.05G006790	813	3764	9694	1.37518	0	Up	0	NA	GO:0046983//protein dimerization activity	GO:0006355//regulation of transcription, DNA-templated	K04733//interleukin-1 receptor-associated kinase 4 [EC:2.7.11.1];K11253//histone H3;K12126//phytochrome-interacting factor 3	XP_006357229.1//PREDICTED: transcription factor bHLH79 isoform X1 [Solanum tuberosum]	NA
Soltu.DM.06G013790	1788	5123	11773	1.21077	0	Up	0	GO:0016021//integral component of membrane	GO:0030599//pectinesterase activity;GO:0004857//enzyme inhibitor activity;GO:0045330//aspartyl esterase activity	GO:0045490//pectin catabolic process;GO:0042545//cell wall modification	K01051//pectinesterase [EC:3.1.1.11]	XP_006360163.1//PREDICTED: probable pectinesterase/pectinesterase inhibitor 34 [Solanum tuberosum]	NA
Soltu.DM.04G037020	1323	6581	1896	-1.785	0	Down	0	GO:0005623//cell	NA	GO:0045454//cell redox homeostasis	K17609//nucleoredoxin [EC:1.8.1.8]	XP_006342078.1//PREDICTED: probable nucleoredoxin 2 [Solanum tuberosum]	NA
Soltu.DM.01G037100	1170	13561	6290	-1.09798	0	Down	0	GO:0009941//chloroplast envelope;GO:0016021//integral component of membrane;GO:0009535//chloroplast thylakoid membrane	NA	GO:0009643//photosynthetic acclimation	NA	XP_006347799.1//PREDICTED: uncharacterized protein LOC102599811 [Solanum tuberosum]	NA
Soltu.DM.04G003490	2879	2655	7796	1.56437	0	Up	0	GO:0016021//integral component of membrane	GO:0000155//phosphorelay sensor kinase activity	NA	K14489//arabidopsis histidine kinase 2/3/4 (cytokinin receptor) [EC:2.7.13.3]	XP_006355050.1//PREDICTED: histidine kinase 4 [Solanum tuberosum]	NA
Soltu.DM.05G022370	1317	3559.83	9265.11	1.39035	0	Up	0	GO:0016021//integral component of membrane	NA	NA	K14997//solute carrier family 38 (sodium-coupled neutral amino acid transporter), member 11;K14993//solute carrier family 38 (sodium-coupled neutral amino acid transporter), member 6	XP_006365325.1//PREDICTED: sodium-coupled neutral amino acid transporter 2 [Solanum tuberosum]	NA
Soltu.DM.04G033500	963	2877	8152	1.51294	0	Up	0	GO:0016021//integral component of membrane	NA	NA	K19042//E3 ubiquitin-protein ligase BOI and related proteins [EC:2.3.2.27]	XP_006354866.1//PREDICTED: uncharacterized protein LOC102592145 [Solanum tuberosum]	NA
Soltu.DM.02G024240	3072	4583	10832	1.25129	0	Up	0	NA	GO:0005524//ATP binding;GO:0008017//microtubule binding;GO:0003777//microtubule motor activity	GO:0007018//microtubule-based movement	K11498//centromeric protein E	XP_006340707.1//PREDICTED: kinesin-like protein NACK1 [Solanum tuberosum]	NA
Soltu.DM.05G020940	1341	5023	11492	1.20436	0	Up	0	NA	GO:0004190//aspartic-type endopeptidase activity	NA	K22683//aspartyl protease family protein [EC:3.4.23.-];K01381//saccharopepsin [EC:3.4.23.25];K01379//cathepsin D [EC:3.4.23.5];K05909//laccase [EC:1.10.3.2]	XP_006360383.2//PREDICTED: aspartic proteinase PCS1-like [Solanum tuberosum]	NA
Soltu.DM.03G031860	1965	6542	1911	-1.76505	0	Down	0	NA	NA	NA	K03283//heat shock 70kDa protein 1/2/6/8	KAG5618738.1//hypothetical protein H5410_018562 [Solanum commersonii]	NA
Soltu.DM.11G011180	1107	1879	6404	1.77936	0	Up	0	GO:0016021//integral component of membrane	GO:0022857//transmembrane transporter activity	NA	K17500//integrin-linked kinase-associated serine/threonine phosphatase 2C [EC:3.1.3.16]	XP_006351896.1//PREDICTED: WAT1-related protein At4g08300-like [Solanum tuberosum]	NA
Soltu.DM.06G018020	753	1030	4771	2.222	0	Up	0	GO:0016021//integral component of membrane	GO:0015250//water channel activity;GO:0015267//channel activity	NA	K09873//aquaporin TIP	KAG5601328.1//hypothetical protein H5410_032698 [Solanum commersonii]	NA
Soltu.DM.01G047570	2628	5375.39	1309.36	-2.02716	0	Down	0	NA	GO:0003700//DNA-binding transcription factor activity	NA	K14432//ABA responsive element binding factor;K10532//heparan-alpha-glucosaminide N-acetyltransferase [EC:2.3.1.78]	XP_006346522.1//PREDICTED: heparan-alpha-glucosaminide N-acetyltransferase-like [Solanum tuberosum]	NA
Soltu.DM.05G004320	1188	4051	9966	1.30909	0	Up	0	NA	GO:0004332//fructose-bisphosphate aldolase activity	GO:0006096//glycolytic process	K01623//fructose-bisphosphate aldolase, class I [EC:4.1.2.13]	KAG5603935.1//hypothetical protein H5410_025427 [Solanum commersonii]	NA
Soltu.DM.12G003090	1173	873.48	4420.82	2.34982	0	Up	0	NA	GO:0016747//transferase activity, transferring acyl groups other than amino-acyl groups	GO:0009058//biosynthetic process	K00660//chalcone synthase [EC:2.3.1.74]	XP_006367318.1//PREDICTED: chalcone synthase J-like [Solanum tuberosum]	NA
Soltu.DM.12G029740.1	1242	14937	7322.75	-1.01809	0	Down	0	NA	GO:0009055//electron transfer activity	NA	K03006//DNA-directed RNA polymerase II subunit RPB1 [EC:2.7.7.6]	KAG5569197.1//hypothetical protein H5410_058963 [Solanum commersonii]	NA
Soltu.DM.07G001780	756	4143	732	-2.49041	0	Down	0	NA	GO:0033897//ribonuclease T2 activity;GO:0003723//RNA binding	NA	K01166//ribonuclease T2 [EC:3.1.27.1]	XP_006343550.1//PREDICTED: intracellular ribonuclease LX-like [Solanum tuberosum]	NA
Soltu.DM.03G015270.2	2208	4816.87	11099.9	1.21473	0	Up	0	NA	NA	NA	K01087//trehalose 6-phosphate phosphatase [EC:3.1.3.12]	KAG5616625.1//hypothetical protein H5410_016449 [Solanum commersonii]	NA
Soltu.DM.12G002640	1365	6470	13475	1.0688	0	Up	0	GO:0016021//integral component of membrane	NA	NA	K08679//UDP-glucuronate 4-epimerase [EC:5.1.3.6]	XP_006349916.1//PREDICTED: UDP-glucuronate 4-epimerase 6-like [Solanum tuberosum]	NA
Soltu.DM.07G016150	795	3205	8552	1.42629	0	Up	0	NA	NA	NA	K19519//transforming growth factor-beta-induced protein	XP_006363037.1//PREDICTED: fasciclin-like arabinogalactan protein 7 [Solanum tuberosum]	NA
Soltu.DM.11G026060	3066	5078	11436	1.1816	0	Up	0	GO:0009898//cytoplasmic side of plasma membrane;GO:0005773//vacuole;GO:0009986//cell surface	GO:0010181//FMN binding;GO:0009882//blue light photoreceptor activity;GO:0042802//identical protein binding;GO:0004672//protein kinase activity;GO:0005524//ATP binding;GO:0003729//mRNA binding;GO:0004674//protein serine/threonine kinase activity	GO:0009638//phototropism;GO:0007623//circadian rhythm;GO:0009904//chloroplast accumulation movement;GO:0010362//negative regulation of anion channel activity by blue light;GO:0009903//chloroplast avoidance movement;GO:0010155//regulation of proton transport;GO:0010119//regulation of stomatal movement;GO:0046777//protein autophosphorylation	K20715//phototropin [EC:2.7.11.1]	XP_006365149.2//PREDICTED: phototropin-1 [Solanum tuberosum]	NA
Soltu.DM.03G004610	1275	690	3965.4	2.53315	0	Up	0	NA	GO:0016787//hydrolase activity	GO:0006541//glutamine metabolic process	NA	XP_006367502.1//PREDICTED: protein NtpR-like [Solanum tuberosum]	NA
Soltu.DM.05G012290	1748	5146	11505	1.17109	0	Up	0	NA	GO:0004345//glucose-6-phosphate dehydrogenase activity;GO:0050661//NADP binding	GO:0006006//glucose metabolic process;GO:0006098//pentose-phosphate shunt	K00036//glucose-6-phosphate 1-dehydrogenase [EC:1.1.1.49 1.1.1.363]	NP_001275072.1//glucose-6-phosphate 1-dehydrogenase, chloroplastic-like [Solanum tuberosum]	NA
Soltu.DM.05G017380.1	2281	339	3107	3.20652	0	Up	0	NA	NA	NA	K15503//serine/threonine-protein phosphatase 6 regulatory ankyrin repeat subunit B;K00895//diphosphate-dependent phosphofructokinase [EC:2.7.1.90]	KAG5606500.1//hypothetical protein H5410_027992 [Solanum commersonii]	NA
Soltu.DM.03G027600.1	2336	4923.38	11171	1.19239	0	Up	0	GO:0005874//microtubule	GO:0008017//microtubule binding	NA	NA	XP_006344991.1//PREDICTED: microtubule-associated protein TORTIFOLIA1 [Solanum tuberosum]	NA
Soltu.DM.11G004470	2289	9817	3969	-1.29616	0	Down	0	GO:0009507//chloroplast	GO:0005524//ATP binding	NA	NA	XP_006361691.1//PREDICTED: uncharacterized protein ycf45 [Solanum tuberosum]	NA
Soltu.DM.07G000810	1308	6869	2196	-1.63487	0	Down	0	NA	GO:0016747//transferase activity, transferring acyl groups other than amino-acyl groups	NA	K13065//shikimate O-hydroxycinnamoyltransferase [EC:2.3.1.133]	XP_006343633.1//PREDICTED: HQT isoform X1 [Solanum tuberosum]	NA
Soltu.DM.01G042200	1197	3500	8917	1.35955	0	Up	0	GO:0016021//integral component of membrane	NA	NA	NA	XP_006349300.1//PREDICTED: uncharacterized protein LOC102581868 [Solanum tuberosum]	NA
Soltu.DM.03G023190	2483	3063	8217	1.43402	0	Up	0	NA	GO:0005524//ATP binding	NA	K03231//elongation factor 1-alpha;K13254//spastin [EC:5.6.1.1];K22530//ATPase family AAA domain-containing protein 1 [EC:3.6.1.-]	XP_006366648.1//PREDICTED: uncharacterized protein LOC102581738 [Solanum tuberosum]	NA
Soltu.DM.04G030280	396	1829	6108	1.75	0	Up	0	NA	NA	NA	K01051//pectinesterase [EC:3.1.1.11]	XP_006363304.1//PREDICTED: classical arabinogalactan protein 5 [Solanum tuberosum]	NA
Soltu.DM.04G030050.1	1119	3588.69	9026.34	1.34104	0	Up	0	NA	NA	NA	K14299//nucleoporin SEH1;K00020//3-hydroxyisobutyrate dehydrogenase [EC:1.1.1.31]	XP_006363275.1//PREDICTED: protein EXORDIUM-like [Solanum tuberosum];XP_006363276.1//PREDICTED: protein EXORDIUM-like [Solanum tuberosum]	NA
Soltu.DM.07G013360	2412	216	2706	3.65741	0	Up	0	NA	GO:0016157//sucrose synthase activity	GO:0005985//sucrose metabolic process	K00695//sucrose synthase [EC:2.4.1.13]	XP_006353767.1//PREDICTED: sucrose synthase-like [Solanum tuberosum]	NA
Soltu.DM.06G033330.1	1526	5665.29	1560.98	-1.84935	0	Down	0	NA	GO:0004185//serine-type carboxypeptidase activity	NA	K16296//serine carboxypeptidase-like clade I [EC:3.4.16.-]	XP_006352654.1//PREDICTED: serine carboxypeptidase-like 20 [Solanum tuberosum];NP_001234691.2//wound-inducible carboxypeptidase precursor [Solanum lycopersicum]	NA
Soltu.DM.11G021250	606	7949	2877	-1.45586	0	Down	0	NA	NA	NA	K01213//galacturan 1,4-alpha-galacturonidase [EC:3.2.1.67]	XP_006349080.1//PREDICTED: uncharacterized protein LOC102591234 [Solanum tuberosum]	NA
Soltu.DM.08G015420	1062	8018.25	2920.76	-1.44659	0	Down	0	NA	GO:0003824//catalytic activity	GO:0009116//nucleoside metabolic process	K07870//mitochondrial Rho GTPase 1 [EC:3.6.5.-]	XP_006364286.1//PREDICTED: 5'-methylthioadenosine/S-adenosylhomocysteine nucleosidase-like [Solanum tuberosum]	NA
Soltu.DM.12G003040.1	1551	756.42	3991.96	2.41019	0	Up	0	NA	GO:0016747//transferase activity, transferring acyl groups other than amino-acyl groups	GO:0009058//biosynthetic process	K00660//chalcone synthase [EC:2.3.1.74]	KAG5573826.1//hypothetical protein H5410_063592 [Solanum commersonii]	NA
Soltu.DM.02G030150	1959	3534	8837	1.33261	0	Up	0	GO:0005886//plasma membrane;GO:0005768//endosome;GO:0005802//trans-Golgi network;GO:0016021//integral component of membrane	GO:0042803//protein homodimerization activity;GO:0016740//transferase activity	NA	K20887//xyloglucan glycosyltransferase 4 [EC:2.4.1.-]	KAG5624075.1//hypothetical protein H5410_009293 [Solanum commersonii];XP_006338294.1//PREDICTED: xyloglucan glycosyltransferase 4 [Solanum tuberosum]	NA
Soltu.DM.10G005340	369	2621	7358	1.49955	0	Up	0	NA	GO:0005509//calcium ion binding	GO:0010091//trichome branching	K16465//centrin-1	XP_006362130.1//PREDICTED: calcium-binding protein KIC [Solanum tuberosum]	NA
Soltu.DM.11G015040	1317	3411	8626	1.34885	0	Up	0	GO:0005739//mitochondrion;GO:0009570//chloroplast stroma	GO:0004801//sedoheptulose-7-phosphate:D-glyceraldehyde-3-phosphate glyceronetransferase activity	GO:0046686//response to cadmium ion;GO:0006098//pentose-phosphate shunt;GO:0009809//lignin biosynthetic process;GO:0005975//carbohydrate metabolic process;GO:0033587//shikimate biosynthetic process	K00616//transaldolase [EC:2.2.1.2]	ABB17002.1//transaldolase-like protein [Solanum tuberosum]	NA
Soltu.DM.05G019150	3294	4069	9581	1.24585	0	Up	0	GO:0005634//nucleus	GO:0003677//DNA binding	GO:0006355//regulation of transcription, DNA-templated;GO:0009734//auxin-activated signaling pathway	K14486//auxin response factor	XP_006360656.1//PREDICTED: auxin response factor 19-like [Solanum tuberosum]	NA
Soltu.DM.02G017630	2781	973	4348	2.17019	0	Up	0	NA	GO:0061631//ubiquitin conjugating enzyme activity	NA	K10581//ubiquitin-conjugating enzyme E2 O [EC:2.3.2.24]	XP_006347038.1//PREDICTED: probable ubiquitin-conjugating enzyme E2 24 [Solanum tuberosum]	NA
Soltu.DM.09G025920.1	415	5330.46	1453.25	-1.86463	0	Down	0	NA	NA	NA	NA	KAG5588058.1//hypothetical protein H5410_048492 [Solanum commersonii]	NA
Soltu.DM.02G023210	603	7727	2833	-1.43723	0	Down	0	NA	NA	NA	K18470//Rho GTPase-activating protein 1	XP_006340796.1//PREDICTED: ganglioside-induced differentiation-associated protein 2 [Solanum tuberosum]	NA
Soltu.DM.01G029760.2	1094	4426.09	10098.3	1.20036	0	Up	0	GO:0005634//nucleus;GO:0005737//cytoplasm	GO:0005524//ATP binding;GO:0004127//cytidylate kinase activity;GO:0009041//uridylate kinase activity	GO:0006221//pyrimidine nucleotide biosynthetic process;GO:0006207//'de novo' pyrimidine nucleobase biosynthetic process	K13800//UMP-CMP kinase [EC:2.7.4.14]	XP_006354631.2//PREDICTED: UMP-CMP kinase 3-like isoform X1 [Solanum tuberosum]	NA
Soltu.DM.01G002180.1	1035	5312.57	1454.04	-1.85899	0	Down	0	NA	GO:0016491//oxidoreductase activity;GO:0046872//metal ion binding	NA	K04125//gibberellin 2beta-dioxygenase [EC:1.14.11.13]	XP_006354214.1//PREDICTED: probable 2-oxoglutarate-dependent dioxygenase AOP1.2 [Solanum tuberosum];BCF80430.1//spirosolane 16-oxygenase [Solanum tuberosum]	NA
Soltu.DM.10G025620.1	1971	2167.99	6516.7	1.59813	0	Up	0	NA	GO:0005524//ATP binding;GO:0005509//calcium ion binding;GO:0004672//protein kinase activity	NA	K13412//calcium-dependent protein kinase [EC:2.7.11.1];K10393//kinesin family member 2/24;K21596//calmodulin-binding transcription activator	XP_006339180.1//PREDICTED: uncharacterized protein LOC102589930 [Solanum tuberosum];XP_009787542.1//PREDICTED: calcium-dependent protein kinase 26-like [Nicotiana sylvestris]	NA
Soltu.DM.01G025870.1	2768	5886.36	12137.5	1.05438	0	Up	0	NA	NA	NA	K20478//golgin subfamily B member 1	KAG5627655.1//hypothetical protein H5410_012873 [Solanum commersonii]	NA
Soltu.DM.11G021930	231	11911.7	5636.44	-1.06918	0	Down	0	NA	NA	NA	NA	TMW99939.1//hypothetical protein EJD97_001666 [Solanum chilense]	NA
Soltu.DM.04G036520	1502	1757	5728	1.71527	0	Up	0	GO:0005623//cell;GO:0005829//cytosol	GO:0019158//mannokinase activity;GO:0005524//ATP binding;GO:0004340//glucokinase activity;GO:0004396//hexokinase activity;GO:0005536//glucose binding;GO:0008865//fructokinase activity	GO:0006096//glycolytic process;GO:0001678//cellular glucose homeostasis	K00844//hexokinase [EC:2.7.1.1]	KAG5613469.1//hypothetical protein H5410_024750 [Solanum commersonii];NP_001275315.1//hexokinase-related protein 1 [Solanum tuberosum]	NA
Soltu.DM.07G020070	861	2004.9	6147.6	1.62684	0	Up	0	NA	NA	NA	K17506//protein phosphatase 1L [EC:3.1.3.16]	XP_015080354.1//probable protein phosphatase 2C 58 [Solanum pennellii]	NA
Soltu.DM.11G002580	1944	3976	9288	1.2344	0	Up	0	GO:0016021//integral component of membrane	GO:0004672//protein kinase activity;GO:0005524//ATP binding	NA	K04733//interleukin-1 receptor-associated kinase 4 [EC:2.7.11.1]	XP_006364614.1//PREDICTED: probable inactive receptor kinase At1g48480 [Solanum tuberosum]	NA
Soltu.DM.05G005580	1839	3575	8664	1.28744	0	Up	0	GO:0016021//integral component of membrane	GO:0008168//methyltransferase activity	NA	K15449//tRNA wybutosine-synthesizing protein 1 [EC:4.1.3.44];K12175//COP9 signalosome complex subunit 1	XP_006366112.1//PREDICTED: probable methyltransferase PMT2 [Solanum tuberosum]	NA
Soltu.DM.12G006690	1089	5775	11900	1.05342	0	Up	0	NA	NA	NA	NA	XP_006366416.1//PREDICTED: transcription factor bHLH145-like [Solanum tuberosum]	NA
Soltu.DM.04G036410	675	5368	1544	-1.78736	0	Down	0	NA	GO:0016787//hydrolase activity	GO:0009691//cytokinin biosynthetic process	K22522//cytokinin riboside 5'-monophosphate phosphoribohydrolase [EC:3.2.2.-]	XP_006342033.1//PREDICTED: cytokinin riboside 5'-monophosphate phosphoribohydrolase LOG1-like [Solanum tuberosum]	NA
Soltu.DM.04G029780	758	4807.67	10501.4	1.13752	0	Up	0	NA	GO:0019904//protein domain specific binding	NA	K06630//14-3-3 protein epsilon	NP_001234637.1//14-3-3 protein 7 [Solanum lycopersicum];TMW86924.1//hypothetical protein EJD97_020695 [Solanum chilense]	NA
Soltu.DM.07G017930	987	2111	6300	1.58778	0	Up	0	GO:0005576//extracellular region	GO:0046872//metal ion binding;GO:0004601//peroxidase activity;GO:0020037//heme binding	GO:0006979//response to oxidative stress;GO:0042744//hydrogen peroxide catabolic process	K00430//peroxidase [EC:1.11.1.7]	XP_006367274.1//PREDICTED: peroxidase 3-like [Solanum tuberosum]	NA
Soltu.DM.02G021690	930	5950	1872	-1.65796	0	Down	0	NA	GO:0030151//molybdenum ion binding;GO:0003824//catalytic activity;GO:0030170//pyridoxal phosphate binding	NA	K15631//molybdenum cofactor sulfurtransferase [EC:2.8.1.9]	XP_006363173.1//PREDICTED: mitochondrial amidoxime reducing component 2-like [Solanum tuberosum]	NA
Soltu.DM.04G010870	2850	2757.6	7354.45	1.42556	0	Up	0	NA	NA	NA	K05768//gelsolin	XP_006350184.1//PREDICTED: villin-2 [Solanum tuberosum]	NA
Soltu.DM.11G015860	2757	4385	9857	1.17892	0	Up	0	GO:0016020//membrane	GO:0004348//glucosylceramidase activity	GO:0006680//glucosylceramide catabolic process	K17108//non-lysosomal glucosylceramidase [EC:3.2.1.45]	KAG5576914.1//hypothetical protein H5410_057048 [Solanum commersonii]	NA
Soltu.DM.07G024780	2508	1520	5244	1.79695	0	Up	0	NA	GO:0004672//protein kinase activity;GO:0005524//ATP binding	NA	K04733//interleukin-1 receptor-associated kinase 4 [EC:2.7.11.1]	XP_006360136.1//PREDICTED: receptor-like protein kinase THESEUS 1 [Solanum tuberosum]	NA
Soltu.DM.11G023520	1904	3098	7865	1.35446	0	Up	0	GO:0016021//integral component of membrane	GO:0005524//ATP binding;GO:0004672//protein kinase activity	NA	K04733//interleukin-1 receptor-associated kinase 4 [EC:2.7.11.1]	XP_006340414.1//PREDICTED: probable leucine-rich repeat receptor-like protein kinase At1g68400 [Solanum tuberosum]	NA
Soltu.DM.01G028770	4028	597.9	3403.17	2.51925	0	Up	0	GO:0016459//myosin complex	GO:0003779//actin binding;GO:0005524//ATP binding;GO:0003774//motor activity	GO:0007015//actin filament organization	K10357//myosin V	XP_006359124.1//PREDICTED: myosin-12 isoform X4 [Solanum tuberosum];XP_016556072.1//PREDICTED: myosin-12 isoform X1 [Capsicum annuum];XP_016556074.1//PREDICTED: myosin-12 isoform X3 [Capsicum annuum];XP_016556073.1//PREDICTED: myosin-12 isoform X2 [Capsicum annuum]	NA
Soltu.DM.12G024820	2196	4061.32	9341.46	1.21205	0	Up	0	NA	NA	NA	K02184//formin 2	XP_004252054.1//leucine-rich repeat extensin-like protein 4 [Solanum lycopersicum]	NA
Soltu.DM.06G024560.1	3265	2167.59	6343.81	1.55961	0	Up	0	NA	NA	NA	K13447//respiratory burst oxidase [EC:1.6.3.- 1.11.1.-]	XP_015160290.1//PREDICTED: respiratory burst oxidase homolog protein D [Solanum tuberosum]	NA
Soltu.DM.03G021700	702	2164	107	-4.32767	0	Down	0	GO:0009507//chloroplast	NA	NA	K13993//HSP20 family protein	XP_006347502.1//PREDICTED: small heat shock protein, chloroplastic [Solanum tuberosum]	NA
Soltu.DM.10G005190	378	2579	7019	1.4548	0	Up	0	NA	NA	NA	K02184//formin 2	XP_006361015.1//PREDICTED: glycine-rich cell wall structural protein 2-like [Solanum tuberosum]	NA
Soltu.DM.01G027110	1041	4655.48	10198.8	1.14175	0	Up	0	NA	GO:0008168//methyltransferase activity	GO:0006694//steroid biosynthetic process	K00559//sterol 24-C-methyltransferase [EC:2.1.1.41]	XP_006345422.1//PREDICTED: cycloartenol-C-24-methyltransferase 1 [Solanum tuberosum]	NA
Soltu.DM.03G026260	2433	3230	515	-2.63854	0	Down	0	NA	GO:0005524//ATP binding;GO:0016787//hydrolase activity	GO:0051301//cell division	K13525//transitional endoplasmic reticulum ATPase	KAG5618122.1//hypothetical protein H5410_017946 [Solanum commersonii]	NA
Soltu.DM.01G000160	1005	2274	6479	1.52089	0	Up	0	GO:0048046//apoplast;GO:0005618//cell wall	GO:0016762//xyloglucan:xyloglucosyl transferase activity;GO:0004553//hydrolase activity, hydrolyzing O-glycosyl compounds	GO:0042546//cell wall biogenesis;GO:0010411//xyloglucan metabolic process;GO:0071555//cell wall organization	K08235//xyloglucan:xyloglucosyl transferase [EC:2.4.1.207]	XP_006364060.1//PREDICTED: probable xyloglucan endotransglucosylase/hydrolase protein 28 [Solanum tuberosum]	NA
Soltu.DM.02G030100	1269	1344	4848	1.86121	0	Up	0	GO:0016021//integral component of membrane	NA	NA	K03165//DNA topoisomerase III [EC:5.99.1.2]	XP_006338291.1//PREDICTED: protein trichome birefringence-like 19 [Solanum tuberosum]	NA
Soltu.DM.11G011960	2091	4587	1179	-1.94964	0	Down	0	NA	NA	NA	K03283//heat shock 70kDa protein 1/2/6/8	XP_011096814.1//stromal 70 kDa heat shock-related protein, chloroplastic [Sesamum indicum]	NA
Soltu.DM.07G014940	1487	3783	781	-2.26579	0	Down	0	GO:0005737//cytoplasm	GO:0046872//metal ion binding;GO:0003872//6-phosphofructokinase activity;GO:0005524//ATP binding	GO:0006002//fructose 6-phosphate metabolic process	K00850//6-phosphofructokinase 1 [EC:2.7.1.11]	XP_006357682.1//PREDICTED: ATP-dependent 6-phosphofructokinase 6-like isoform X1 [Solanum tuberosum]	NA
Soltu.DM.02G020890	1488	1917	5807	1.60929	0	Up	0	NA	GO:0016491//oxidoreductase activity	NA	K17839//polyamine oxidase [EC:1.5.3.17 1.5.3.-]	XP_016450958.1//PREDICTED: probable polyamine oxidase 4 isoform X1 [Nicotiana tabacum]	NA
Soltu.DM.03G035020	588	693	3510	2.3509	0	Up	0	GO:0005634//nucleus	NA	GO:0006355//regulation of transcription, DNA-templated;GO:0009734//auxin-activated signaling pathway	K14484//auxin-responsive protein IAA	XP_006343104.1//PREDICTED: auxin-induced protein IAA6-like [Solanum tuberosum]	NA
Soltu.DM.01G049680.1	2130	91.83	2021.23	4.47048	0	Up	0	NA	NA	NA	K02433//aspartyl-tRNA(Asn)/glutamyl-tRNA(Gln) amidotransferase subunit A [EC:6.3.5.6 6.3.5.7];K19996//phosphatidylinositol transfer protein SFH5	XP_006365127.1//PREDICTED: phosphatidylinositol/phosphatidylcholine transfer protein SFH12-like [Solanum tuberosum]	NA
Soltu.DM.06G010810	588	7122	2670	-1.40509	0	Down	0	NA	NA	NA	NA	XP_006361307.1//PREDICTED: uncharacterized protein LOC102602560 [Solanum tuberosum]	NA
Soltu.DM.08G010920.1	2422	2565	6864	1.43044	0	Up	0	NA	NA	NA	K21991//protein unc-45;K17768//mitochondrial import receptor subunit TOM70	XP_006343517.1//PREDICTED: uncharacterized protein LOC102599124 [Solanum tuberosum]	NA
Soltu.DM.03G037330	444	2510	261	-3.25521	0	Down	0	NA	NA	GO:0009408//response to heat	K13993//HSP20 family protein	XP_006342905.1//PREDICTED: 17.4 kDa class III heat shock protein [Solanum tuberosum]	NA
Soltu.DM.11G012170	2874	8782	3735	-1.22309	0	Down	0	GO:0016021//integral component of membrane	GO:0005524//ATP binding;GO:0004674//protein serine/threonine kinase activity	NA	K00924//kinase [EC:2.7.1.-]	XP_006350342.1//PREDICTED: receptor-like protein kinase HAIKU2 [Solanum tuberosum]	NA
Soltu.DM.08G024980	636	5112	1501	-1.75761	0	Down	0	NA	NA	NA	K13993//HSP20 family protein	XP_006355458.1//PREDICTED: small heat shock protein, chloroplastic-like [Solanum tuberosum]	NA
Soltu.DM.08G013990.1	889	3308.88	592.02	-2.47227	0	Down	0	NA	NA	NA	NA	XP_006355314.1//PREDICTED: sporulation-specific protein 12-like [Solanum tuberosum]	NA
Soltu.DM.04G029780.1	960	5648.33	11452.6	1.03013	0	Up	0	NA	GO:0019904//protein domain specific binding	NA	K06630//14-3-3 protein epsilon	XP_016569248.1//PREDICTED: 14-3-3 protein 7 [Capsicum annuum]	NA
Soltu.DM.09G001220	1228	5297	10945	1.05738	0	Up	0	NA	NA	NA	NA	XP_006357576.1//PREDICTED: uncharacterized protein LOC102601639 [Solanum tuberosum]	NA
Soltu.DM.12G023520	1779	5234.19	10841.6	1.06089	0	Up	0	GO:0016021//integral component of membrane	GO:0022857//transmembrane transporter activity	NA	K14638//solute carrier family 15 (peptide/histidine transporter), member 3/4	XP_006352020.1//PREDICTED: protein NRT1/ PTR FAMILY 6.4-like [Solanum tuberosum]	NA
Soltu.DM.08G003140	1344	8512.57	3587.9	-1.2361	0	Down	0	NA	GO:0016747//transferase activity, transferring acyl groups other than amino-acyl groups	NA	K19861//benzyl alcohol O-benzoyltransferase [EC:2.3.1.196 2.3.1.232]	XP_006361592.1//PREDICTED: methanol O-anthraniloyltransferase-like [Solanum tuberosum]	NA
Soltu.DM.03G019430	1419	11525	5640	-1.02065	0	Down	0	GO:0016021//integral component of membrane	NA	NA	K01054//acylglycerol lipase [EC:3.1.1.23]	XP_006363991.1//PREDICTED: monoglyceride lipase-like [Solanum tuberosum]	NA
Soltu.DM.08G015160	603	1267	4573	1.86208	0	Up	0	GO:0016021//integral component of membrane	GO:0009055//electron transfer activity	NA	K04733//interleukin-1 receptor-associated kinase 4 [EC:2.7.11.1];K03006//DNA-directed RNA polymerase II subunit RPB1 [EC:2.7.7.6]	XP_006359770.1//PREDICTED: stellacyanin [Solanum tuberosum]	NA
Soltu.DM.10G027350	1416	2123	140	-3.91225	0	Down	0	NA	GO:0016758//transferase activity, transferring hexosyl groups	NA	K13495//cis-zeatin O-glucosyltransferase [EC:2.4.1.215]	XP_006351402.1//PREDICTED: zeatin O-glucosyltransferase-like [Solanum tuberosum]	NA
Soltu.DM.06G021870	1220	5544	11208	1.02588	0	Up	0	NA	GO:0016757//transferase activity, transferring glycosyl groups	GO:0006004//fucose metabolic process	NA	XP_006357438.1//PREDICTED: uncharacterized protein At1g04910-like isoform X1 [Solanum tuberosum]	NA
Soltu.DM.01G051150	462	3807	8689	1.20089	0	Up	0	NA	GO:0046872//metal ion binding	GO:0030001//metal ion transport	K12848//U4/U6.U5 tri-snRNP component SNU23;K10752//histone-binding protein RBBP4;K07213//copper chaperone;K22763//deubiquitinase DESI2 [EC:3.4.19.12]	XP_006359700.1//PREDICTED: heavy metal-associated isoprenylated plant protein 26-like [Solanum tuberosum]	NA
Soltu.DM.10G025420	2847	5309	10862	1.04313	0	Up	0	GO:0030126//COPI vesicle coat;GO:0000139//Golgi membrane	GO:0005198//structural molecule activity	GO:0016192//vesicle-mediated transport;GO:0006886//intracellular protein transport	K17301//coatomer subunit beta	XP_004249406.1//coatomer subunit beta-1 [Solanum lycopersicum]	NA
Soltu.DM.09G031430	3111	4837	10184	1.08447	0	Up	0	GO:0005634//nucleus	GO:0008536//Ran GTPase binding	GO:0006886//intracellular protein transport	K20223//importin-7	PHT39226.1//Importin beta-like SAD2 [Capsicum baccatum]	NA
Soltu.DM.09G024280	1722	4036	975	-2.0391	0	Down	0	NA	GO:0005524//ATP binding	NA	K09489//heat shock 70kDa protein 4	XP_006360807.1//PREDICTED: heat shock 70 kDa protein 8 [Solanum tuberosum]	NA
Soltu.DM.02G026950	813	726	3488	2.27471	0	Up	0	NA	NA	NA	K17604//zinc finger SWIM domain-containing protein 3;K04422//mitogen-activated protein kinase kinase kinase 13 [EC:2.7.11.25]	XP_015169071.1//PREDICTED: uncharacterized protein LOC107062686 [Solanum tuberosum]	NA
Soltu.DM.12G007470	861	1318	4635	1.82457	0	Up	0	NA	GO:0016787//hydrolase activity	NA	K14493//gibberellin receptor GID1 [EC:3.-.-.-];K07874//Ras-related protein Rab-1A	XP_006361622.1//PREDICTED: probable carboxylesterase 120 [Solanum tuberosum]	NA
Soltu.DM.11G003140	975	2694	6950	1.37761	0	Up	0	GO:0031966//mitochondrial membrane;GO:0016021//integral component of membrane	GO:0022857//transmembrane transporter activity	GO:0006839//mitochondrial transport	K15104//solute carrier family 25 (mitochondrial oxoglutarate transporter), member 11	XP_006353182.1//PREDICTED: mitochondrial uncoupling protein 5-like [Solanum tuberosum]	NA
Soltu.DM.07G014010.1	1408	5523.29	1799.56	-1.60753	0	Down	0	GO:0016021//integral component of membrane	GO:0005215//transporter activity	GO:0055085//transmembrane transport;GO:0006814//sodium ion transport	K03319//divalent anion:Na+ symporter, DASS family	KAG5609190.1//hypothetical protein H5410_020471 [Solanum commersonii];XP_015163858.1//PREDICTED: dicarboxylate transporter 2.1, chloroplastic-like isoform X2 [Solanum tuberosum]	NA
Soltu.DM.07G024120	849	4856	1427	-1.75643	0	Down	0	NA	GO:0004722//protein serine/threonine phosphatase activity	NA	K17506//protein phosphatase 1L [EC:3.1.3.16]	XP_015080582.1//probable protein phosphatase 2C 39 [Solanum pennellii]	NA
Soltu.DM.03G033620.1	1757	273.45	2422.5	3.1575	0	Up	0	NA	GO:0016855//racemase and epimerase activity, acting on amino acids and derivatives	NA	K14759//isochorismate synthase / 2-succinyl-5-enolpyruvyl-6-hydroxy-3-cyclohexene-1-carboxylate synthase / 2-succinyl-6-hydroxy-2,4-cyclohexadiene-1-carboxylate synthase / O-succinylbenzoate synthase [EC:5.4.4.2 2.2.1.9 4.2.99.20 4.2.1.113]	XP_006341573.1//PREDICTED: L-Ala-D/L-amino acid epimerase [Solanum tuberosum]	NA
Soltu.DM.07G024710	1071	2173	175	-3.62391	0	Down	0	GO:0005634//nucleus	GO:0003677//DNA binding	GO:0006355//regulation of transcription, DNA-templated	K00521//ferric-chelate reductase [EC:1.16.1.7];K16296//serine carboxypeptidase-like clade I [EC:3.4.16.-];K13126//polyadenylate-binding protein;K05941//glutathione gamma-glutamylcysteinyltransferase [EC:2.3.2.15]	KAG5597684.1//hypothetical protein H5410_038916 [Solanum commersonii]	NA
Soltu.DM.01G040860.3	2533	4463.09	9578.99	1.11218	0	Up	0	GO:0016021//integral component of membrane	GO:0004672//protein kinase activity;GO:0005524//ATP binding	NA	K04733//interleukin-1 receptor-associated kinase 4 [EC:2.7.11.1]	XP_006358542.1//PREDICTED: probable receptor-like protein kinase At5g18500 [Solanum tuberosum]	NA
Soltu.DM.01G026430	1395	1495.93	4915.48	1.72664	0	Up	0	NA	NA	NA	K14411//RNA-binding protein Musashi	XP_015066195.1//protein IQ-DOMAIN 14 [Solanum pennellii]	NA
Soltu.DM.11G024460	3901	9943.33	4635.95	-1.09051	0	Down	0	NA	GO:0004031//aldehyde oxidase activity;GO:0005506//iron ion binding;GO:0102797//geranial:oxygen oxidoreductase activity;GO:0071949//FAD binding;GO:0102798//heptaldehyde:oxygen oxidoreductase activity;GO:0009055//electron transfer activity;GO:0051537//2 iron, 2 sulfur cluster binding	NA	K09842//abscisic-aldehyde oxidase [EC:1.2.3.14]	XP_006340296.1//PREDICTED: abscisic-aldehyde oxidase-like [Solanum tuberosum]	NA
Soltu.DM.01G044890	846	11255	5546	-1.0107	0	Down	0	NA	GO:0046872//metal ion binding;GO:0016491//oxidoreductase activity	NA	K05277//anthocyanidin synthase [EC:1.14.20.4];K05278//flavonol synthase [EC:1.14.20.6];K06892//feruloyl-CoA ortho-hydroxylase [EC:1.14.11.-]	XP_006351746.2//PREDICTED: probable 2-oxoglutarate/Fe(II)-dependent dioxygenase [Solanum tuberosum]	NA
Soltu.DM.05G019610	1458	4228.32	9222.49	1.13542	0	Up	0	GO:0005576//extracellular region	GO:0004650//polygalacturonase activity	GO:0071555//cell wall organization;GO:0005975//carbohydrate metabolic process	K01184//polygalacturonase [EC:3.2.1.15]	XP_009599780.1//probable polygalacturonase isoform X1 [Nicotiana tomentosiformis]	NA
Soltu.DM.01G039860.1	3143	404.26	2717.47	2.75926	0	Up	0	NA	GO:0008017//microtubule binding;GO:0003777//microtubule motor activity;GO:0005524//ATP binding	GO:0007018//microtubule-based movement	K10406//kinesin family member C2/C3	XP_027114777.1//kinesin-like protein KIN-14F [Coffea arabica];XP_015163018.1//PREDICTED: LOW QUALITY PROTEIN: kinesin-4 [Solanum tuberosum]	NA
Soltu.DM.03G026310	1174	2319.99	6274.88	1.44582	0	Up	0	NA	NA	NA	NA	XP_006344434.1//PREDICTED: uncharacterized protein LOC102598928 [Solanum tuberosum]	NA
Soltu.DM.06G024050	905	2377	6363	1.43092	0	Up	0	NA	NA	NA	K22763//deubiquitinase DESI2 [EC:3.4.19.12]	XP_015168222.1//PREDICTED: deSI-like protein At4g17486 isoform X2 [Solanum tuberosum];XP_006356237.1//PREDICTED: deSI-like protein At4g17486 isoform X1 [Solanum tuberosum]	NA
Soltu.DM.06G027620	1100	1463	4816	1.72926	0	Up	0	NA	GO:0003676//nucleic acid binding	NA	K12309//beta-galactosidase [EC:3.2.1.23];K22410//PR domain zinc finger protein 16	XP_006347364.1//PREDICTED: protein SHOOT GRAVITROPISM 5-like [Solanum tuberosum]	NA
Soltu.DM.03G022950	447	4335	9330	1.1162	0	Up	0	NA	GO:0005524//ATP binding;GO:0061631//ubiquitin conjugating enzyme activity;GO:0016740//transferase activity	NA	K06689//ubiquitin-conjugating enzyme E2 D [EC:2.3.2.23]	NP_001274980.1//SUMO-conjugating enzyme UBC9-like [Solanum tuberosum]	NA
Soltu.DM.12G025790.1	1818	4747.46	1398.09	-1.75335	0	Down	0	GO:0005634//nucleus	GO:0003677//DNA binding	NA	K17613//calcineurin-binding protein cabin-1;K08869//aarF domain-containing kinase	XP_006353528.1//PREDICTED: transcription factor MYB1R1-like [Solanum tuberosum]	NA
Soltu.DM.03G011170.1	2376	3171.82	7587.37	1.26864	0	Up	0	GO:0016021//integral component of membrane	NA	NA	K15015//solute carrier family 32 (vesicular inhibitory amino acid transporter)	XP_006352150.1//PREDICTED: vacuolar amino acid transporter 1-like [Solanum tuberosum];XP_016565090.1//PREDICTED: vacuolar amino acid transporter 1-like isoform X1 [Capsicum annuum]	NA
Soltu.DM.10G023890	1446	5387	10808	1.0149	0	Up	0	NA	NA	NA	K14411//RNA-binding protein Musashi	XP_006339297.1//PREDICTED: uncharacterized protein LOC102605337 [Solanum tuberosum]	NA
Soltu.DM.10G024720	1521	2497.1	6503.18	1.39124	0	Up	0	GO:0016021//integral component of membrane	GO:0005506//iron ion binding;GO:0020037//heme binding;GO:0004497//monooxygenase activity;GO:0016705//oxidoreductase activity, acting on paired donors, with incorporation or reduction of molecular oxygen	NA	K22983//cytochrome P450 family 76 subfamily A	XP_006339108.1//PREDICTED: cytochrome P450 76A2 [Solanum tuberosum]	NA
Soltu.DM.02G031360	531	4828	9984	1.05854	0	Up	0	NA	GO:0009055//electron transfer activity	NA	K03006//DNA-directed RNA polymerase II subunit RPB1 [EC:2.7.7.6]	XP_006338413.1//PREDICTED: lamin-like protein [Solanum tuberosum]	NA
Soltu.DM.02G034230	990	1856	5435	1.56043	0	Up	0	NA	GO:0016491//oxidoreductase activity	GO:0051726//regulation of cell cycle;GO:0009263//deoxyribonucleotide biosynthetic process;GO:0012501//programmed cell death;GO:0007275//multicellular organism development;GO:0006260//DNA replication	K10808//ribonucleoside-diphosphate reductase subunit M2 [EC:1.17.4.1]	XP_006338699.1//PREDICTED: ribonucleoside-diphosphate reductase small chain [Solanum tuberosum]	NA
Soltu.DM.09G021110	2174	1717	5196	1.60786	0	Up	0	NA	GO:0046983//protein dimerization activity	NA	K13422//transcription factor MYC2;K08867//WNK lysine deficient protein kinase [EC:2.7.11.1]	XP_006351643.1//PREDICTED: transcription factor EMB1444 isoform X2 [Solanum tuberosum];XP_015166064.1//PREDICTED: transcription factor EMB1444 isoform X1 [Solanum tuberosum]	NA
Soltu.DM.01G034730	1323	1352	4557	1.76334	0	Up	0	NA	NA	NA	NA	XP_006339685.1//PREDICTED: protein trichome birefringence-like 25 [Solanum tuberosum]	NA
Soltu.DM.09G020160	1980	3591	820	-2.12034	0	Down	0	GO:0016021//integral component of membrane;GO:0009507//chloroplast	GO:0008271//secondary active sulfate transmembrane transporter activity	NA	K17471//sulfate transporter 3	XP_009778206.1//PREDICTED: sulfate transporter 3.1-like [Nicotiana sylvestris];XP_009609980.1//sulfate transporter 3.1-like [Nicotiana tomentosiformis]	NA
Soltu.DM.07G003310	2595	1928	5543	1.53391	0	Up	0	GO:0009506//plasmodesma;GO:0009507//chloroplast	GO:0003729//mRNA binding;GO:0003824//catalytic activity;GO:0016757//transferase activity, transferring glycosyl groups	GO:0006979//response to oxidative stress;GO:0080167//response to karrikin;GO:0009409//response to cold	K06617//raffinose synthase [EC:2.4.1.82]	XP_006358304.1//PREDICTED: probable galactinol--sucrose galactosyltransferase 6 [Solanum tuberosum]	NA
Soltu.DM.08G028280	1493	1681.7	5123.21	1.61748	0	Up	0	NA	GO:0050660//flavin adenine dinucleotide binding;GO:0016656//monodehydroascorbate reductase (NADH) activity;GO:0016491//oxidoreductase activity	NA	K08232//monodehydroascorbate reductase (NADH) [EC:1.6.5.4]	XP_006343932.1//PREDICTED: monodehydroascorbate reductase 5, mitochondrial [Solanum tuberosum]	NA
Soltu.DM.09G030590.1	3003	10205.1	4925.34	-1.04064	0	Down	0	NA	NA	NA	K09667//protein O-GlcNAc transferase [EC:2.4.1.255]	XP_006358786.1//PREDICTED: probable UDP-N-acetylglucosamine--peptide N-acetylglucosaminyltransferase SEC [Solanum tuberosum]	NA
Soltu.DM.06G000350	2097	4143	1115	-1.88328	0	Down	0	NA	NA	NA	NA	XP_006355827.1//PREDICTED: uncharacterized protein LOC102591696 [Solanum tuberosum]	NA
Soltu.DM.01G049850	1929	2695	6753	1.33559	0	Up	0	NA	GO:0004565//beta-galactosidase activity	GO:0005975//carbohydrate metabolic process	K12309//beta-galactosidase [EC:3.2.1.23]	CDO97013.1//unnamed protein product [Coffea canephora];XP_027112186.1//beta-galactosidase 3-like [Coffea arabica]	NA
Soltu.DM.04G035840	453	2018	5665	1.4995	0	Up	0	NA	GO:0003700//DNA-binding transcription factor activity	NA	K09060//plant G-box-binding factor;K04450//cyclic AMP-dependent transcription factor ATF-2	XP_006341974.1//PREDICTED: bZIP transcription factor 53-like [Solanum tuberosum]	NA
Soltu.DM.02G010740	792	2596	379	-2.76567	0	Down	0	NA	NA	NA	NA	KAG5621769.1//hypothetical protein H5410_006987 [Solanum commersonii]	NA
Soltu.DM.03G012060	588	185	2072	3.49578	0	Up	0	NA	NA	NA	NA	XP_015069085.1//uncharacterized protein LOC107013724 [Solanum pennellii]	NA
Soltu.DM.09G004030	1077	4403	9290	1.08754	0	Up	0	NA	GO:0004332//fructose-bisphosphate aldolase activity	GO:0006096//glycolytic process	K01623//fructose-bisphosphate aldolase, class I [EC:4.1.2.13]	NP_001275379.1//fructose-bisphosphate aldolase-like protein [Solanum tuberosum]	NA
Soltu.DM.08G019140	1770	5946	2166	-1.44653	0	Down	0	GO:0009543//chloroplast thylakoid lumen	GO:0046872//metal ion binding;GO:0004097//catechol oxidase activity	GO:0046148//pigment biosynthetic process	K00422//polyphenol oxidase [EC:1.10.3.1]	XP_006355239.1//PREDICTED: catechol oxidase B, chloroplastic [Solanum tuberosum]	NA
Soltu.DM.08G026970	852	3560	8014	1.181	0	Up	0	NA	GO:0051087//chaperone binding	NA	K09555//BCL2-associated athanogene 1	XP_006358866.1//PREDICTED: BAG family molecular chaperone regulator 3-like [Solanum tuberosum]	NA
Soltu.DM.07G023720.1	3535	2759.12	6784.03	1.30829	0	Up	0	GO:0005623//cell	NA	GO:0045454//cell redox homeostasis	K09527//DnaJ homolog subfamily C member 7	XP_006348295.1//PREDICTED: TPR repeat-containing thioredoxin TTL1-like [Solanum tuberosum]	NA
Soltu.DM.08G022730.1	982	2125.69	5778.67	1.45316	0	Up	0	NA	NA	NA	K02184//formin 2;K11593//eukaryotic translation initiation factor 2C;K12121//phytochrome B	XP_025888175.1//glycine-rich cell wall structural protein 1.8-like [Solanum lycopersicum];XP_015084387.1//glycine-rich cell wall structural protein 1.8-like [Solanum pennellii]	NA
Soltu.DM.09G026960	2373	266	2239	3.08371	0	Up	0	GO:0005802//trans-Golgi network;GO:0016021//integral component of membrane;GO:0005886//plasma membrane	GO:0000822//inositol hexakisphosphate binding;GO:0015114//phosphate ion transmembrane transporter activity	GO:0048016//inositol phosphate-mediated signaling;GO:0006799//polyphosphate biosynthetic process;GO:0016036//cellular response to phosphate starvation	K14514//ethylene-insensitive protein 3	XP_006354462.1//PREDICTED: phosphate transporter PHO1 [Solanum tuberosum]	NA
Soltu.DM.01G026430.1	1828	1232.07	4232.52	1.79078	0	Up	0	NA	NA	NA	K14411//RNA-binding protein Musashi	XP_015066195.1//protein IQ-DOMAIN 14 [Solanum pennellii]	NA
Soltu.DM.02G029430	1617	1615	4899	1.6113	0	Up	0	NA	GO:0005507//copper ion binding;GO:0016491//oxidoreductase activity	NA	K19791//iron transport multicopper oxidase	PHT56939.1//L-ascorbate oxidase -like protein [Capsicum baccatum]	NA
Soltu.DM.12G010270	2047	2037.84	5604.47	1.46989	0	Up	0	GO:0005634//nucleus	GO:0003677//DNA binding;GO:0008289//lipid binding	GO:0010014//meristem initiation;GO:0010087//phloem or xylem histogenesis;GO:0009965//leaf morphogenesis;GO:0080060//integument development;GO:0048263//determination of dorsal identity;GO:0010075//regulation of meristem growth	K09338//homeobox-leucine zipper protein	XP_016550961.1//PREDICTED: homeobox-leucine zipper protein ATHB-15-like isoform X2 [Capsicum annuum]	NA
Soltu.DM.08G001950	873	2319	6057	1.39545	0	Up	0	NA	NA	NA	NA	XP_006357067.1//PREDICTED: protein ENHANCED DISEASE RESISTANCE 2 [Solanum tuberosum]	NA
Soltu.DM.06G022820	1269	3131	648	-2.26221	0	Down	0	NA	NA	NA	K12126//phytochrome-interacting factor 3;K10863//aprataxin [EC:3.1.11.7 3.1.11.8 3.1.12.2]	XP_006357366.1//PREDICTED: transcription factor bHLH87-like [Solanum tuberosum]	NA
Soltu.DM.02G030090	1302	446	2658	2.58558	0	Up	0	NA	NA	NA	K03165//DNA topoisomerase III [EC:5.99.1.2]	XP_006338288.1//PREDICTED: protein trichome birefringence-like 19 [Solanum tuberosum]	NA
Soltu.DM.07G014330	2679	3225	7443	1.21694	0	Up	0	GO:0005634//nucleus	GO:0003677//DNA binding	GO:0006355//regulation of transcription, DNA-templated;GO:0009734//auxin-activated signaling pathway	K14486//auxin response factor	XP_006357893.1//PREDICTED: auxin response factor 6-like isoform X2 [Solanum tuberosum]	NA
Soltu.DM.09G023280	612	1624	42	-5.26267	0	Down	0	GO:0016021//integral component of membrane	NA	NA	K05770//translocator protein	XP_006359393.1//PREDICTED: translocator protein homolog [Solanum tuberosum]	NA
Soltu.DM.05G020560	774	953	3690	1.96342	0	Up	0	NA	NA	NA	NA	XP_006345530.1//PREDICTED: uncharacterized protein LOC102593878 [Solanum tuberosum]	NA
Soltu.DM.02G018760	1504	2480	6289	1.35284	0	Up	0	GO:0016021//integral component of membrane;GO:0005887//integral component of plasma membrane	GO:0022857//transmembrane transporter activity;GO:0005351//carbohydrate:proton symporter activity	NA	K08150//MFS transporter, SP family, solute carrier family 2 (myo-inositol transporter), member 13	XP_006347143.1//PREDICTED: sugar carrier protein C [Solanum tuberosum]	NA
Soltu.DM.10G030370.2	1391	5030.68	10046.6	1.00824	0	Up	0	NA	GO:0003723//RNA binding	NA	NA	XP_006364740.1//PREDICTED: binding partner of ACD11 1 isoform X2 [Solanum tuberosum]	NA
Soltu.DM.09G019390	876	9788	4768	-1.02728	0	Down	0	NA	GO:0003824//catalytic activity	GO:0009058//biosynthetic process	NA	XP_006355865.1//PREDICTED: uncharacterized isomerase BH0283-like isoform X1 [Solanum tuberosum]	NA
Soltu.DM.12G029500.1	1322	1735.35	5071.57	1.55756	0	Up	0	NA	NA	NA	K09838//zeaxanthin epoxidase [EC:1.14.15.21]	XP_006358984.1//PREDICTED: FAD-dependent urate hydroxylase-like isoform X3 [Solanum tuberosum]	NA
Soltu.DM.08G024190	1074	3879	1036	-1.89431	0	Down	0	NA	GO:0016787//hydrolase activity	NA	K16911//ATP-dependent RNA helicase DDX21 [EC:3.6.4.13];K22763//deubiquitinase DESI2 [EC:3.4.19.12]	XP_006359242.1//PREDICTED: nudix hydrolase 8-like [Solanum tuberosum]	NA
Soltu.DM.01G029450	1011	4758	1522	-1.63404	0	Down	0	GO:0016021//integral component of membrane	NA	NA	K12619//5'-3' exoribonuclease 2 [EC:3.1.13.-]	XP_006354606.1//PREDICTED: uncharacterized protein LOC102603419 [Solanum tuberosum]	NA
Soltu.DM.07G004480	1665	2297.37	296.18	-2.94509	0	Down	0	NA	GO:0010333//terpene synthase activity;GO:0000287//magnesium ion binding	NA	K15803//(-)-germacrene D synthase [EC:4.2.3.75]	KAG5594275.1//hypothetical protein H5410_035507 [Solanum commersonii]	NA
Soltu.DM.09G030640	1319	2084	5623	1.44234	0	Up	0	NA	GO:0046983//protein dimerization activity	GO:0006355//regulation of transcription, DNA-templated	K11253//histone H3;K16189//phytochrome-interacting factor 4;K04733//interleukin-1 receptor-associated kinase 4 [EC:2.7.11.1];K12126//phytochrome-interacting factor 3	XP_006358792.1//PREDICTED: transcription factor bHLH62 [Solanum tuberosum]	NA
Soltu.DM.05G004760	5217	3722.59	8132.08	1.13767	0	Up	0	NA	GO:0016307//phosphatidylinositol phosphate kinase activity;GO:0005524//ATP binding	NA	K00921//1-phosphatidylinositol-3-phosphate 5-kinase [EC:2.7.1.150]	XP_015162787.1//PREDICTED: putative 1-phosphatidylinositol-3-phosphate 5-kinase FAB1C [Solanum tuberosum]	NA
Soltu.DM.06G032770	1056	800	3364	2.08246	0	Up	0	NA	GO:0003677//DNA binding	GO:0045892//negative regulation of transcription, DNA-templated	K14834//nucleolar complex protein 3;K01870//isoleucyl-tRNA synthetase [EC:6.1.1.5]	XP_006350877.1//PREDICTED: transcription repressor OFP3-like [Solanum tuberosum]	NA
Soltu.DM.10G000070	1092	1404	4477	1.68334	0	Up	0	NA	GO:0008171//O-methyltransferase activity;GO:0102938//orcinol O-methyltransferase activity;GO:0102084//L-dopa O-methyltransferase activity;GO:0046983//protein dimerization activity;GO:0016206//catechol O-methyltransferase activity	NA	K13066//caffeic acid 3-O-methyltransferase [EC:2.1.1.68]	XP_006352624.1//PREDICTED: caffeic acid 3-O-methyltransferase 1-like [Solanum tuberosum]	NA
Soltu.DM.12G023780.1	1709	2175.33	253.51	-3.09077	0	Down	0	GO:0016021//integral component of membrane	GO:0016874//ligase activity	NA	K16285//RING/U-box domain-containing protein [EC:2.3.2.27]	KAG5569890.1//hypothetical protein H5410_059656 [Solanum commersonii]	NA
Soltu.DM.08G001740	1056	3984	1109	-1.83461	0	Down	0	NA	GO:0046983//protein dimerization activity;GO:0008171//O-methyltransferase activity	NA	K16040//trans-resveratrol di-O-methyltransferase [EC:2.1.1.240]	XP_006357086.1//PREDICTED: myricetin O-methyltransferase-like [Solanum tuberosum]	NA
Soltu.DM.06G012540	1518	1216.39	4134.1	1.77532	0	Up	0	GO:0016021//integral component of membrane	GO:0022857//transmembrane transporter activity	NA	K13783//MFS transporter, OPA family, solute carrier family 37 (glycerol-3-phosphate transporter), member 1/2	XP_006357909.1//PREDICTED: putative glycerol-3-phosphate transporter 1 [Solanum tuberosum]	NA
Soltu.DM.05G010330	2403	1548	4714	1.6169	0	Up	0	NA	NA	NA	K20463//oxysterol-binding protein-related protein 3/6/7;K20456//oxysterol-binding protein 1	XP_006341788.1//PREDICTED: oxysterol-binding protein-related protein 1D [Solanum tuberosum]	NA
Soltu.DM.01G018340	1990	2443.25	6167.85	1.34632	0	Up	0	NA	NA	NA	K13862//solute carrier family 4 (sodium borate transporter), member 11;K06573//solute carrier family 4 (anion exchanger), member 1;K04733//interleukin-1 receptor-associated kinase 4 [EC:2.7.11.1]	XP_030975063.1//probable boron transporter 2 isoform X1 [Quercus lobata];KAF3943891.1//hypothetical protein CMV_029588 [Castanea mollissima]	NA
Soltu.DM.09G010450	1839	1254	4187	1.74973	0	Up	0	NA	NA	NA	K08867//WNK lysine deficient protein kinase [EC:2.7.11.1]	XP_006346683.1//PREDICTED: probable serine/threonine-protein kinase WNK5 [Solanum tuberosum]	NA
Soltu.DM.11G021140	1160	4760	9576	1.01881	0	Up	0	NA	GO:0050662//coenzyme binding;GO:0003824//catalytic activity	NA	K12449//UDP-apiose/xylose synthase	XP_006349067.1//PREDICTED: UDP-D-apiose/UDP-D-xylose synthase 2 [Solanum tuberosum]	NA
Soltu.DM.04G004640	1257	3108	671	-2.20125	0	Down	0	GO:0016021//integral component of membrane	GO:0052692//raffinose alpha-galactosidase activity	GO:0005975//carbohydrate metabolic process	K07407//alpha-galactosidase [EC:3.2.1.22]	PHT54098.1//Alpha-galactosidase [Capsicum baccatum]	NA
Soltu.DM.02G016720	1209	5070.71	1737.5	-1.53482	0	Down	0	NA	GO:0008970//phospholipase A1 activity	GO:0006629//lipid metabolic process	K00145//N-acetyl-gamma-glutamyl-phosphate reductase [EC:1.2.1.38]	KAG5622488.1//hypothetical protein H5410_007706 [Solanum commersonii]	NA
Soltu.DM.08G025710	1548	3341.27	7515.14	1.17975	0	Up	0	GO:0016021//integral component of membrane	GO:0016705//oxidoreductase activity, acting on paired donors, with incorporation or reduction of molecular oxygen;GO:0004497//monooxygenase activity;GO:0020037//heme binding;GO:0005506//iron ion binding	NA	K14985//26-hydroxylase [EC:1.14.-.-];K00512//steroid 17alpha-monooxygenase / 17alpha-hydroxyprogesterone deacetylase [EC:1.14.14.19 1.14.14.32]	XP_006367995.1//PREDICTED: ferruginol synthase-like [Solanum tuberosum]	NA
Soltu.DM.04G029230	1032	491	2684	2.46094	0	Up	0	NA	NA	NA	K11323//histone arginine demethylase JMJD6 [EC:1.14.11.-]	XP_006353994.1//PREDICTED: kinesin-related protein 4-like [Solanum tuberosum]	NA
Soltu.DM.06G001110	645	1348	4334	1.69523	0	Up	0	GO:0005634//nucleus	NA	GO:0009734//auxin-activated signaling pathway;GO:0006355//regulation of transcription, DNA-templated	K14484//auxin-responsive protein IAA	XP_006366663.1//PREDICTED: auxin-responsive protein IAA16-like [Solanum tuberosum]	NA
Soltu.DM.10G024700	1563	2277.95	5872.98	1.37671	0	Up	0	NA	NA	NA	K22983//cytochrome P450 family 76 subfamily A	XP_015165231.1//PREDICTED: cytochrome P450 76A2-like [Solanum tuberosum]	NA
Soltu.DM.01G034170	624	2209.34	5732.4	1.38588	0	Up	0	NA	NA	NA	K09486//hypoxia up-regulated 1;K04733//interleukin-1 receptor-associated kinase 4 [EC:2.7.11.1]	XP_006339628.1//PREDICTED: pollen-specific leucine-rich repeat extensin-like protein 1 [Solanum tuberosum]	NA
Soltu.DM.01G043050	1089	1976.29	5347.32	1.44637	0	Up	0	NA	GO:0045735//nutrient reservoir activity	NA	K01569//oxalate decarboxylase [EC:4.1.1.2]	XP_006349431.1//PREDICTED: 12S seed storage protein CRD-like [Solanum tuberosum]	NA
Soltu.DM.08G012670	477	7975.88	3639.76	-1.12145	0	Down	0	NA	GO:0051082//unfolded protein binding;GO:0043621//protein self-association	GO:0042542//response to hydrogen peroxide;GO:0009408//response to heat;GO:0051259//protein complex oligomerization;GO:0009651//response to salt stress;GO:0006457//protein folding;GO:0000302//response to reactive oxygen species	K13993//HSP20 family protein	XP_006351607.1//PREDICTED: 17.3 kDa class II heat shock protein [Solanum tuberosum]	NA
Soltu.DM.01G050970	432	1869	5164	1.47657	0	Up	0	GO:0015629//actin cytoskeleton	GO:0003779//actin binding	GO:0030042//actin filament depolymerization	K05765//cofilin	XP_006359679.1//PREDICTED: actin-depolymerizing factor 5 [Solanum tuberosum]	NA
Soltu.DM.08G023310	4350	2324	5884	1.35054	0	Up	0	GO:0016021//integral component of membrane	NA	NA	K02184//formin 2	TMW90916.1//hypothetical protein EJD97_015047 [Solanum chilense]	NA
Soltu.DM.01G025250	1938	3933	8282	1.0847	0	Up	0	GO:0016021//integral component of membrane	GO:0005452//inorganic anion exchanger activity	NA	K04733//interleukin-1 receptor-associated kinase 4 [EC:2.7.11.1];K06573//solute carrier family 4 (anion exchanger), member 1;K13862//solute carrier family 4 (sodium borate transporter), member 11	XP_016539804.1//PREDICTED: probable boron transporter 2 isoform X2 [Capsicum annuum];XP_015059242.1//boron transporter 1 isoform X2 [Solanum pennellii]	NA
Soltu.DM.04G031490	1560	1716	4892	1.52173	0	Up	0	NA	GO:0004372//glycine hydroxymethyltransferase activity;GO:0008168//methyltransferase activity;GO:0030170//pyridoxal phosphate binding	GO:0019264//glycine biosynthetic process from serine;GO:0035999//tetrahydrofolate interconversion	K00600//glycine hydroxymethyltransferase [EC:2.1.2.1]	XP_006364981.1//PREDICTED: serine hydroxymethyltransferase, mitochondrial-like [Solanum tuberosum]	NA
Soltu.DM.01G035860	1545	2509	6145	1.30265	0	Up	0	NA	NA	NA	K09754//5-O-(4-coumaroyl)-D-quinate 3'-monooxygenase [EC:1.14.14.96]	XP_006347680.1//PREDICTED: cytochrome P450 98A2-like [Solanum tuberosum]	NA
Soltu.DM.03G028300	2193	3728	7962	1.10508	0	Up	0	NA	NA	NA	K01087//trehalose 6-phosphate phosphatase [EC:3.1.3.12]	PHT47782.1//hypothetical protein CQW23_11990 [Capsicum baccatum]	NA
Soltu.DM.01G049230	1173	326.38	2233.27	2.78488	0	Up	0	NA	NA	NA	K12472//epidermal growth factor receptor substrate 15	XP_006365521.1//PREDICTED: BURP domain-containing protein 5-like [Solanum tuberosum]	NA
Soltu.DM.03G026300.2	4416	5682.4	2180.63	-1.3714	0	Down	0	NA	NA	NA	K18810//cyclin D1/2/4, plant;K11323//histone arginine demethylase JMJD6 [EC:1.14.11.-]	XP_006344437.1//PREDICTED: jmjC domain-containing protein 4 isoform X2 [Solanum tuberosum];XP_006344435.1//PREDICTED: jmjC domain-containing protein 4 isoform X1 [Solanum tuberosum]	NA
Soltu.DM.06G031120	762	534	2691	2.34358	0	Up	0	GO:0016021//integral component of membrane	GO:0015250//water channel activity;GO:0015267//channel activity	NA	K09873//aquaporin TIP	XP_006350747.1//PREDICTED: aquaporin TIP1-3-like [Solanum tuberosum]	NA
Soltu.DM.06G034020	1095	1601	4662	1.55233	0	Up	0	GO:0016021//integral component of membrane	GO:0016788//hydrolase activity, acting on ester bonds	NA	K14209//solute carrier family 36 (proton-coupled amino acid transporter);K01206//alpha-L-fucosidase [EC:3.2.1.51];K10691//E3 ubiquitin-protein ligase UBR4 [EC:2.3.2.27];K00679//phospholipid:diacylglycerol acyltransferase [EC:2.3.1.158];K01188//beta-glucosidase [EC:3.2.1.21]	PHU16306.1//GDSL esterase/lipase [Capsicum chinense]	NA
Soltu.DM.03G035040	765	1261	4067	1.69975	0	Up	0	NA	NA	NA	NA	XP_006343102.1//PREDICTED: protein CDI-like [Solanum tuberosum]	NA
Soltu.DM.04G008300	2428	2454	6014	1.30354	0	Up	0	NA	GO:0004748//ribonucleoside-diphosphate reductase activity, thioredoxin disulfide as acceptor;GO:0005524//ATP binding	GO:0006260//DNA replication	K10807//ribonucleoside-diphosphate reductase subunit M1 [EC:1.17.4.1]	PHU16906.1//hypothetical protein BC332_12601 [Capsicum chinense];XP_004236709.1//ribonucleoside-diphosphate reductase large subunit-like [Solanum lycopersicum]	NA
Soltu.DM.10G022910	1476	1164	3885	1.74917	0	Up	0	NA	GO:0005524//ATP binding;GO:0004672//protein kinase activity	NA	K14500//BR-signaling kinase [EC:2.7.11.1]	KAG5582829.1//hypothetical protein H5410_053456 [Solanum commersonii]	NA
Soltu.DM.06G017010.1	1551	909.23	3417.55	1.9206	0	Up	0	GO:0016021//integral component of membrane	NA	NA	K14209//solute carrier family 36 (proton-coupled amino acid transporter)	XP_016575189.1//PREDICTED: amino acid permease 3-like [Capsicum annuum]	NA
Soltu.DM.09G006210.1	741	3724.64	7898.3	1.09479	0	Up	0	NA	NA	NA	NA	XP_016541453.1//PREDICTED: uncharacterized protein LOC107842216 [Capsicum annuum]	NA
Soltu.DM.10G029820	514	557.46	2708.78	2.29105	0	Up	0	NA	GO:0016491//oxidoreductase activity	NA	K00059//3-oxoacyl-[acyl-carrier protein] reductase [EC:1.1.1.100]	XP_015159580.1//PREDICTED: 3-oxoacyl-[acyl-carrier-protein] reductase FabG-like [Solanum tuberosum]	NA
Soltu.DM.09G011130	1861	5927	2376	-1.30842	0	Down	0	GO:0016021//integral component of membrane	GO:0005509//calcium ion binding	NA	K01859//chalcone isomerase [EC:5.5.1.6];K09597//signal peptide peptidase-like 2B [EC:3.4.23.-];K04733//interleukin-1 receptor-associated kinase 4 [EC:2.7.11.1]	XP_019257104.1//PREDICTED: vacuolar-sorting receptor 1-like isoform X2 [Nicotiana attenuata];XP_009611473.1//vacuolar-sorting receptor 1-like [Nicotiana tomentosiformis]	NA
Soltu.DM.03G003280	1284	4301	1389	-1.62027	0	Down	0	GO:0016021//integral component of membrane	NA	NA	K14209//solute carrier family 36 (proton-coupled amino acid transporter)	XP_006343326.1//PREDICTED: amino acid transporter ANTL1 [Solanum tuberosum]	NA
Soltu.DM.09G023040	1800	801.23	3184.99	2.00135	0	Up	0	NA	NA	NA	NA	XP_006359421.1//PREDICTED: BTB/POZ domain-containing protein At1g03010 isoform X1 [Solanum tuberosum];XP_006359422.1//PREDICTED: BTB/POZ domain-containing protein At1g03010 isoform X2 [Solanum tuberosum]	NA
Soltu.DM.07G026760	1035	2802	597	-2.2203	0	Down	0	GO:0016021//integral component of membrane	GO:0008374//O-acyltransferase activity	NA	K17275//plastin-1	TMW87386.1//hypothetical protein EJD97_020020 [Solanum chilense]	NA
Soltu.DM.06G022710	2523	1123	3772	1.75832	0	Up	0	NA	GO:0004565//beta-galactosidase activity;GO:0030246//carbohydrate binding	GO:0005975//carbohydrate metabolic process	K12309//beta-galactosidase [EC:3.2.1.23]	XP_016578584.1//PREDICTED: beta-galactosidase-like [Capsicum annuum]	NA
Soltu.DM.12G025810	1857	988.49	3525.06	1.8447	0	Up	0	NA	GO:0004565//beta-galactosidase activity	GO:0005975//carbohydrate metabolic process	K12309//beta-galactosidase [EC:3.2.1.23]	XP_009762312.1//PREDICTED: beta-galactosidase-like [Nicotiana sylvestris]	NA
Soltu.DM.06G010580.1	1367	1481.73	63.09	-4.54338	0	Down	0	GO:0016021//integral component of membrane	NA	NA	K14993//solute carrier family 38 (sodium-coupled neutral amino acid transporter), member 6;K14997//solute carrier family 38 (sodium-coupled neutral amino acid transporter), member 11	XP_006353401.1//PREDICTED: probable sodium-coupled neutral amino acid transporter 6 [Solanum tuberosum]	NA
Soltu.DM.04G002740.1	702	2291.93	5685.95	1.32119	0	Up	0	NA	NA	GO:0006952//defense response	NA	XP_006367813.1//PREDICTED: kirola-like [Solanum tuberosum]	NA
Soltu.DM.01G048760	1401	1829	188	-3.2719	0	Down	0	NA	NA	NA	K14963//COMPASS component SWD3;K16794//platelet-activating factor acetylhydrolase IB subunit alpha	XP_015068730.1//protein JINGUBANG [Solanum pennellii]	NA
Soltu.DM.11G022240	1434	3892	8050	1.05883	0	Up	0	NA	NA	NA	K13421//uridine monophosphate synthetase [EC:2.4.2.10 4.1.1.23]	XP_006362855.1//PREDICTED: uridine 5'-monophosphate synthase [Solanum tuberosum]	NA
Soltu.DM.11G017890	1326	2984	702	-2.07735	0	Down	0	NA	GO:0046983//protein dimerization activity	NA	K04733//interleukin-1 receptor-associated kinase 4 [EC:2.7.11.1];K12126//phytochrome-interacting factor 3	XP_006364245.1//PREDICTED: transcription factor bHLH122-like [Solanum tuberosum]	NA
Soltu.DM.12G006980	1461	7374.72	3373.61	-1.11794	0	Down	0	NA	NA	NA	K22706//(R)-mandelonitrile beta-glucosyltransferase [EC:2.4.1.354];K13030//cyanohydrin beta-glucosyltransferase [EC:2.4.1.85]	XP_006360268.1//PREDICTED: 7-deoxyloganetin glucosyltransferase-like [Solanum tuberosum]	NA
Soltu.DM.01G022390.1	1807	720.84	2984.22	2.05995	0	Up	0	GO:0016021//integral component of membrane	GO:0004672//protein kinase activity;GO:0005524//ATP binding	NA	K04733//interleukin-1 receptor-associated kinase 4 [EC:2.7.11.1]	XP_006342759.1//PREDICTED: proline-rich receptor-like protein kinase PERK15 [Solanum tuberosum]	NA
Soltu.DM.06G013110.1	671	2242.25	5582.1	1.32621	0	Up	0	NA	NA	NA	K22455//estrogen receptor-binding fragment-associated gene 9 protein;K08360//cytochrome b-561 [EC:7.2.1.3]	XP_004240737.1//remorin [Solanum lycopersicum]	NA
Soltu.DM.02G027850	999	1315	4062	1.63748	0	Up	0	NA	NA	NA	K00430//peroxidase [EC:1.11.1.7]	XP_004231908.1//peroxidase 51 [Solanum lycopersicum]	NA
Soltu.DM.05G010580	681	3791	1137	-1.72699	0	Down	0	NA	NA	NA	K13993//HSP20 family protein	XP_006341764.1//PREDICTED: small heat shock protein, chloroplastic-like [Solanum tuberosum]	NA
Soltu.DM.05G003210	1485	5020	1871	-1.41353	0	Down	0	GO:0016021//integral component of membrane	GO:0016747//transferase activity, transferring acyl groups other than amino-acyl groups	GO:0006633//fatty acid biosynthetic process	K15397//3-ketoacyl-CoA synthase [EC:2.3.1.199]	XP_009762000.1//PREDICTED: 3-ketoacyl-CoA synthase 6-like [Nicotiana sylvestris]	NA
Soltu.DM.02G007010	1287	3370	918	-1.86583	0	Down	0	GO:0016021//integral component of membrane	GO:0016747//transferase activity, transferring acyl groups other than amino-acyl groups	GO:0006633//fatty acid biosynthetic process	K15397//3-ketoacyl-CoA synthase [EC:2.3.1.199]	XP_022879839.1//3-ketoacyl-CoA synthase 6 [Olea europaea var. sylvestris];XP_019245921.1//PREDICTED: 3-ketoacyl-CoA synthase 6 [Nicotiana attenuata]	NA
Soltu.DM.09G004330	825	3094.45	6833.07	1.1532	0	Up	0	NA	NA	NA	K17618//ubiquitin-like domain-containing CTD phosphatase 1 [EC:3.1.3.16]	XP_006341176.1//PREDICTED: ubiquitin-like domain-containing CTD phosphatase 1 isoform X1 [Solanum tuberosum]	NA
Soltu.DM.02G016290	1194	1039.46	3551.47	1.78293	0	Up	0	NA	GO:0008970//phospholipase A1 activity	GO:0006629//lipid metabolic process	K00145//N-acetyl-gamma-glutamyl-phosphate reductase [EC:1.2.1.38]	XP_006362432.1//PREDICTED: phospholipase A1-II 1-like [Solanum tuberosum]	NA
Soltu.DM.12G025540	396	2730.7	6286.23	1.21328	0	Up	0	GO:0005856//cytoskeleton	GO:0003779//actin binding	NA	K05759//profilin	XP_006353502.1//PREDICTED: profilin-1-like [Solanum tuberosum]	NA
Soltu.DM.05G023380	1410	2360.38	423.52	-2.46817	0	Down	0	NA	NA	NA	K13495//cis-zeatin O-glucosyltransferase [EC:2.4.1.215]	KAG5607519.1//hypothetical protein H5410_029011 [Solanum commersonii]	NA
Soltu.DM.01G034170.1	904	3601.66	7559.6	1.08	0	Up	0	NA	NA	NA	K09486//hypoxia up-regulated 1	XP_006339628.1//PREDICTED: pollen-specific leucine-rich repeat extensin-like protein 1 [Solanum tuberosum]	NA
Soltu.DM.04G031860	1347	1711	4689	1.46479	0	Up	0	NA	NA	NA	NA	XP_006356806.1//PREDICTED: uncharacterized protein LOC102599523 [Solanum tuberosum]	NA
Soltu.DM.08G015940	3096	672	2850	2.09478	0	Up	0	NA	GO:0043531//ADP binding	NA	K13459//disease resistance protein RPS2	XP_006361534.1//PREDICTED: probable disease resistance protein At4g27220 [Solanum tuberosum]	NA
Soltu.DM.08G027310	441	1857	4921	1.41633	0	Up	0	NA	NA	NA	K12486//stromal membrane-associated protein;K01803//triosephosphate isomerase (TIM) [EC:5.3.1.1]	XP_006358893.1//PREDICTED: elicitor-responsive protein 3 [Solanum tuberosum]	NA
Soltu.DM.03G014770	543	880	3237	1.88943	0	Up	0	NA	NA	NA	NA	XP_006358237.1//PREDICTED: lipoxygenase homology domain-containing protein 1-like [Solanum tuberosum]	NA
Soltu.DM.07G027830	2271	1193	3799	1.68138	0	Up	0	NA	GO:0016757//transferase activity, transferring glycosyl groups	NA	K06617//raffinose synthase [EC:2.4.1.82]	PHU12883.1//putative galactinol--sucrose galactosyltransferase 2 [Capsicum chinense]	NA
Soltu.DM.05G007830	1743	3562.96	1040.02	-1.76611	0	Down	0	NA	NA	NA	K14638//solute carrier family 15 (peptide/histidine transporter), member 3/4	XP_006355953.1//PREDICTED: protein NRT1/ PTR FAMILY 1.2-like isoform X1 [Solanum tuberosum]	NA
Soltu.DM.03G025770.1	1732	665.67	2800.66	2.08324	0	Up	0	NA	GO:0000287//magnesium ion binding;GO:0010333//terpene synthase activity	NA	K07385//1,8-cineole synthase [EC:4.2.3.108];K12742//isoprene synthase [EC:4.2.3.27]	XP_006344475.1//PREDICTED: (-)-camphene/tricyclene synthase, chloroplastic-like isoform X1 [Solanum tuberosum]	NA
Soltu.DM.04G032360.1	1094	1781.06	4754.21	1.42682	0	Up	0	GO:0016021//integral component of membrane	GO:0004185//serine-type carboxypeptidase activity	NA	K16296//serine carboxypeptidase-like clade I [EC:3.4.16.-]	XP_015168615.1//PREDICTED: serine carboxypeptidase-like 17 [Solanum tuberosum]	NA
Soltu.DM.12G026320	462	3119.88	815.22	-1.92588	0	Down	0	NA	NA	NA	K13993//HSP20 family protein	XP_006345250.1//PREDICTED: 18.2 kDa class I heat shock protein-like [Solanum tuberosum]	NA
Soltu.DM.03G000680	1628	4071	8155	1.01265	0	Up	0	GO:0016021//integral component of membrane	GO:0008168//methyltransferase activity	NA	K15449//tRNA wybutosine-synthesizing protein 1 [EC:4.1.3.44];K12175//COP9 signalosome complex subunit 1	XP_019259346.1//PREDICTED: probable methyltransferase PMT3 [Nicotiana attenuata];XP_010326764.1//probable methyltransferase PMT3 [Solanum lycopersicum]	NA
Soltu.DM.05G013880	1563	1267	3889	1.62833	0	Up	0	NA	GO:0016491//oxidoreductase activity	NA	K12259//spermine oxidase [EC:1.5.3.16 1.5.3.-]	XP_006338189.1//PREDICTED: probable polyamine oxidase 5 [Solanum tuberosum]	NA
Soltu.DM.06G003760	801	8214.98	4052	-1.00927	0	Down	0	GO:0016021//integral component of membrane	GO:0016491//oxidoreductase activity;GO:0004497//monooxygenase activity;GO:0005506//iron ion binding	GO:0008610//lipid biosynthetic process	K14424//methylsterol monooxygenase 2	XP_006358705.1//PREDICTED: methylsterol monooxygenase 2-2-like [Solanum tuberosum]	NA
Soltu.DM.04G011420	2943	3249.02	6965.99	1.11068	0	Up	0	GO:0016021//integral component of membrane	GO:0005524//ATP binding;GO:0005388//calcium-transporting ATPase activity;GO:0005516//calmodulin binding	NA	K01537//Ca2+-transporting ATPase [EC:3.6.3.8]	XP_006358001.2//PREDICTED: putative calcium-transporting ATPase 11, plasma membrane-type [Solanum tuberosum]	NA
Soltu.DM.01G024020	1698	2611	6018	1.21503	1.69931e-306	Up	1.10987e-307	NA	NA	NA	K12121//phytochrome B	KAG5627916.1//hypothetical protein H5410_013134 [Solanum commersonii]	NA
Soltu.DM.09G000540	1383	3690	7582	1.04931	4.9533e-305	Up	3.23864e-306	NA	GO:0016747//transferase activity, transferring acyl groups other than amino-acyl groups	NA	K22889//trichothecene 3-O-acetyltransferase [EC:2.3.1.-]	XP_006363050.1//PREDICTED: uncharacterized acetyltransferase At3g50280 [Solanum tuberosum]	NA
Soltu.DM.09G030320	1743	2548	540	-2.22798	5.9047e-305	Down	3.86905e-306	NA	GO:0003755//peptidyl-prolyl cis-trans isomerase activity	NA	K09571//FK506-binding protein 4/5 [EC:5.2.1.8]	XP_006358774.1//PREDICTED: peptidyl-prolyl cis-trans isomerase FKBP62-like [Solanum tuberosum]	NA
Soltu.DM.12G025560	1272	393	2207	2.49984	8.14933e-305	Up	5.34561e-306	GO:0009505//plant-type cell wall	NA	NA	NA	XP_006353504.1//PREDICTED: uncharacterized protein LOC102579879 [Solanum tuberosum]	NA
Soltu.DM.01G035200	2092	1787	4724	1.41282	9.36506e-304	Up	6.16293e-305	NA	NA	NA	K14486//auxin response factor	XP_006339723.1//PREDICTED: auxin response factor 18 isoform X1 [Solanum tuberosum];XP_006339725.1//PREDICTED: auxin response factor 18 isoform X3 [Solanum tuberosum]	NA
Soltu.DM.08G000910.1	2875	1162.09	3678.8	1.67286	4.64762e-303	Up	3.06506e-304	NA	GO:0043531//ADP binding	NA	K13459//disease resistance protein RPS2	XP_006358393.1//PREDICTED: disease resistance protein At4g27190-like [Solanum tuberosum]	NA
Soltu.DM.09G009390	1533	3132	6763	1.12093	6.8743e-303	Up	4.5384e-304	GO:0016021//integral component of membrane	GO:0008168//methyltransferase activity	NA	NA	XP_006360824.1//PREDICTED: uncharacterized protein LOC102590367 [Solanum tuberosum]	NA
Soltu.DM.02G020760.1	3535	181.46	1688.16	3.22808	4.4611e-302	Up	2.94836e-303	GO:0005886//plasma membrane;GO:0005773//vacuole	GO:0046872//metal ion binding	NA	K10615//E3 ubiquitin-protein ligase HERC4 [EC:2.3.2.26];K10614//E3 ubiquitin-protein ligase HERC3 [EC:2.3.2.26]	XP_015164575.1//PREDICTED: uncharacterized protein LOC102586818 isoform X2 [Solanum tuberosum];XP_006348176.1//PREDICTED: uncharacterized protein LOC102586818 isoform X1 [Solanum tuberosum];XP_010316561.1//PH, RCC1 and FYVE domains-containing protein 1 isoform X4 [Solanum lycopersicum]	NA
Soltu.DM.09G002620	1109	487	2380	2.29932	3.94508e-298	Up	2.6129e-299	GO:0016021//integral component of membrane	GO:0022857//transmembrane transporter activity	NA	K17500//integrin-linked kinase-associated serine/threonine phosphatase 2C [EC:3.1.3.16]	XP_006341065.1//PREDICTED: WAT1-related protein At2g37460-like [Solanum tuberosum]	NA
Soltu.DM.03G000300	429	3181	6798	1.10598	6.00274e-298	Up	3.97997e-299	GO:0005634//nucleus;GO:0000786//nucleosome	GO:0046982//protein heterodimerization activity;GO:0003677//DNA binding	NA	K11251//histone H2A	XP_006356040.1//PREDICTED: probable histone H2AXb [Solanum tuberosum]	NA
Soltu.DM.09G030590	2961	6320.78	2804.85	-1.16183	1.0341e-297	Down	6.86364e-299	NA	NA	NA	K09667//protein O-GlcNAc transferase [EC:2.4.1.255]	XP_006358786.1//PREDICTED: probable UDP-N-acetylglucosamine--peptide N-acetylglucosaminyltransferase SEC [Solanum tuberosum]	NA
Soltu.DM.11G017160	603	917	3211	1.81838	3.41181e-297	Up	2.26935e-298	GO:0016021//integral component of membrane	NA	NA	NA	XP_006352072.1//PREDICTED: uncharacterized protein LOC102604974 [Solanum tuberosum]	NA
Soltu.DM.01G050460.1	748	1156.38	3633.09	1.66193	1.53036e-296	Up	1.01899e-297	NA	NA	GO:0009733//response to auxin	K14488//SAUR family protein	TMW81680.1//hypothetical protein EJD97_008389 [Solanum chilense]	NA
Soltu.DM.03G026750	1233	3912	7829	1.01127	1.81634e-296	Up	1.2107e-297	GO:0009941//chloroplast envelope;GO:0005739//mitochondrion;GO:0016021//integral component of membrane	GO:0015121//phosphoenolpyruvate:phosphate antiporter activity;GO:0015120//phosphoglycerate transmembrane transporter activity;GO:0022857//transmembrane transporter activity	NA	K15283//solute carrier family 35, member E1	XP_006344403.1//PREDICTED: phosphoenolpyruvate/phosphate translocator 1, chloroplastic [Solanum tuberosum]	NA
Soltu.DM.07G006480.1	3150	5101.68	2018.15	-1.32759	3.08737e-296	Down	2.06228e-297	GO:0016021//integral component of membrane	GO:0016491//oxidoreductase activity	NA	K14157//alpha-aminoadipic semialdehyde synthase [EC:1.5.1.8 1.5.1.9]	XP_015083071.1//alpha-aminoadipic semialdehyde synthase isoform X1 [Solanum pennellii]	NA
Soltu.DM.01G031000	675	1951.14	291.48	-2.7325	6.01231e-295	Down	4.02881e-296	GO:0005634//nucleus	GO:0003677//DNA binding;GO:0003700//DNA-binding transcription factor activity	NA	K14517//ethylene-responsive transcription factor 2;K09286//EREBP-like factor	XP_015164502.1//PREDICTED: ethylene-responsive transcription factor 1-like isoform X1 [Solanum tuberosum]	NA
Soltu.DM.12G025100	887	1730	4573	1.41272	4.69953e-294	Up	3.15577e-295	GO:0005634//nucleus	NA	GO:0009734//auxin-activated signaling pathway;GO:0006355//regulation of transcription, DNA-templated	K14484//auxin-responsive protein IAA	XP_006353472.1//PREDICTED: auxin-responsive protein IAA27 [Solanum tuberosum]	NA
Soltu.DM.11G006490	453	538	2463	2.20509	3.35163e-293	Up	2.25538e-294	GO:0009507//chloroplast	GO:0051537//2 iron, 2 sulfur cluster binding;GO:0009055//electron transfer activity;GO:0046872//metal ion binding	NA	K02639//ferredoxin	XP_006361478.1//PREDICTED: ferredoxin, root R-B2-like [Solanum tuberosum]	NA
Soltu.DM.01G030370	627	911	3172	1.81022	8.35677e-292	Up	5.65298e-293	NA	GO:0019901//protein kinase binding	GO:0000079//regulation of cyclin-dependent protein serine/threonine kinase activity	K01255//leucyl aminopeptidase [EC:3.4.11.1]	XP_006347995.1//PREDICTED: cyclin-U4-1 [Solanum tuberosum]	NA
Soltu.DM.03G029760	537	2842	6257	1.14892	1.33782e-291	Up	9.05924e-293	NA	NA	NA	NA	XP_006345170.1//PREDICTED: uncharacterized protein At5g01610-like [Solanum tuberosum]	NA
Soltu.DM.07G014920	1770	1240	25	-5.62192	1.65879e-291	Down	1.12444e-292	GO:0016021//integral component of membrane	NA	GO:0010228//vegetative to reproductive phase transition of meristem	K16055//trehalose 6-phosphate synthase/phosphatase [EC:2.4.1.15 3.1.3.12]	XP_006357684.1//PREDICTED: uncharacterized membrane protein At3g27390 isoform X1 [Solanum tuberosum]	NA
Soltu.DM.08G027240	693	1537	4242.9	1.47528	3.67885e-291	Up	2.49898e-292	NA	NA	NA	K04733//interleukin-1 receptor-associated kinase 4 [EC:2.7.11.1]	XP_006358885.1//PREDICTED: osmotin-like protein OSML13 [Solanum tuberosum]	NA
Soltu.DM.01G031430	1393	4771	1832	-1.37052	6.58603e-291	Down	4.47843e-292	GO:0009506//plasmodesma	GO:0046983//protein dimerization activity	GO:0009567//double fertilization forming a zygote and endosperm;GO:0006355//regulation of transcription, DNA-templated	K16189//phytochrome-interacting factor 4;K12126//phytochrome-interacting factor 3	XP_006347913.1//PREDICTED: transcription factor UNE10 [Solanum tuberosum]	NA
Soltu.DM.12G024830	1998	2005.68	4978.54	1.32198	2.61822e-289	Up	1.78591e-290	NA	NA	NA	K02184//formin 2	XP_004252054.1//leucine-rich repeat extensin-like protein 4 [Solanum lycopersicum]	NA
Soltu.DM.06G026540	1179	2409	5595	1.22605	4.08991e-289	Up	2.79266e-290	NA	GO:0004672//protein kinase activity;GO:0005524//ATP binding	NA	K17535//serine/threonine-protein kinase TNNI3K [EC:2.7.11.1];K01968//3-methylcrotonyl-CoA carboxylase alpha subunit [EC:6.4.1.4]	TMX03681.1//hypothetical protein EJD97_014858 [Solanum chilense]	NA
Soltu.DM.06G010370	657	3485	7157	1.04855	1.14192e-287	Up	7.84563e-289	GO:0016021//integral component of membrane	NA	NA	K20359//PRA1 family protein 1	XP_006353416.1//PREDICTED: PRA1 family protein B3-like [Solanum tuberosum]	NA
Soltu.DM.11G016790	663	841.07	3021.97	1.85554	1.44506e-287	Up	9.93863e-289	GO:0016021//integral component of membrane	NA	NA	K04733//interleukin-1 receptor-associated kinase 4 [EC:2.7.11.1]	XP_006368018.1//PREDICTED: osmotin-like protein OSML13 [Solanum tuberosum]	NA
Soltu.DM.03G030730	963	4523	1693	-1.40735	3.89047e-287	Down	2.68123e-288	NA	NA	NA	K01180//endo-1,3(4)-beta-glucanase [EC:3.2.1.6]	XP_019247585.1//PREDICTED: uncharacterized protein LOC109227046 [Nicotiana attenuata]	NA
Soltu.DM.03G035190	837	1975	4913	1.3251	1.48911e-286	Up	1.02731e-287	GO:0005634//nucleus	NA	GO:0006355//regulation of transcription, DNA-templated;GO:0009734//auxin-activated signaling pathway	K14484//auxin-responsive protein IAA	XP_006343091.1//PREDICTED: auxin-responsive protein IAA27-like [Solanum tuberosum]	NA
Soltu.DM.11G002250	1080	2200.42	5250.15	1.26493	6.29123e-285	Up	4.35801e-286	NA	NA	NA	K00083//cinnamyl-alcohol dehydrogenase [EC:1.1.1.195]	NP_001304266.1//8-hydroxygeraniol dehydrogenase [Solanum lycopersicum]	NA
Soltu.DM.02G017570	909	3203	6731	1.08175	1.14023e-284	Up	7.90661e-286	NA	NA	NA	NA	XP_006347032.1//PREDICTED: uncharacterized protein LOC102589326 [Solanum tuberosum]	NA
Soltu.DM.01G028050	1647	1688	4445	1.40722	3.42587e-284	Up	2.38041e-285	GO:0016021//integral component of membrane	GO:0016757//transferase activity, transferring glycosyl groups	GO:0006004//fucose metabolic process	K22733//magnesium transporter;K22138//mitochondrial pyruvate carrier 1;K02941//large subunit ribosomal protein LP0	XP_006366494.1//PREDICTED: uncharacterized protein At1g04910-like [Solanum tuberosum]	NA
Soltu.DM.02G018230	465	3699	7430	1.01658	7.42e-284	Up	5.16615e-285	NA	NA	NA	NA	XP_006347095.1//PREDICTED: keratin, type II cytoskeletal 60 kDa, component III-like [Solanum tuberosum]	NA
Soltu.DM.07G019930	1326	1342	3874	1.53979	3.08364e-283	Up	2.15134e-284	GO:0016021//integral component of membrane	GO:0004553//hydrolase activity, hydrolyzing O-glycosyl compounds	GO:0005975//carbohydrate metabolic process	K19355//mannan endo-1,4-beta-mannosidase [EC:3.2.1.78]	XP_015088843.1//mannan endo-1,4-beta-mannosidase 2 [Solanum pennellii]	NA
Soltu.DM.10G025180	855	3580	7250	1.02837	2.70186e-282	Up	1.89071e-283	NA	GO:0016491//oxidoreductase activity	NA	K09841//xanthoxin dehydrogenase [EC:1.1.1.288]	XP_015165370.1//PREDICTED: secoisolariciresinol dehydrogenase-like isoform X3 [Solanum tuberosum];XP_006339148.1//PREDICTED: secoisolariciresinol dehydrogenase-like isoform X1 [Solanum tuberosum];XP_015165367.1//PREDICTED: secoisolariciresinol dehydrogenase-like isoform X2 [Solanum tuberosum]	NA
Soltu.DM.01G040620	546	2458.62	5622.43	1.2037	3.02433e-282	Up	2.11851e-283	NA	GO:0005525//GTP binding	NA	K07937//ADP-ribosylation factor 1	NP_001274834.1//ARF-like small GTPase-like protein [Solanum tuberosum]	NA
Soltu.DM.03G005020	417	320	1941	2.61101	1.67357e-281	Up	1.17587e-282	GO:0016021//integral component of membrane	NA	NA	NA	XP_006364013.1//PREDICTED: uncharacterized protein At5g65660-like [Solanum tuberosum]	NA
Soltu.DM.01G047440.1	931	6503.55	3017.53	-1.09751	1.36042e-279	Down	9.60649e-281	GO:0005623//cell	GO:0008047//enzyme activator activity;GO:0015035//protein disulfide oxidoreductase activity	GO:0006662//glycerol ether metabolic process;GO:0045454//cell redox homeostasis	K03671//thioredoxin 1	XP_006346405.1//PREDICTED: thioredoxin M3, chloroplastic-like isoform X2 [Solanum tuberosum]	NA
novel_G000443	1143	2660.29	656.6	-2.00815	2.94852e-279	Down	2.08625e-280	GO:0005737//cytoplasm	GO:0051082//unfolded protein binding;GO:0043621//protein self-association	GO:0009408//response to heat;GO:0042542//response to hydrogen peroxide;GO:0051259//protein complex oligomerization;GO:0006457//protein folding;GO:0009651//response to salt stress;GO:0000302//response to reactive oxygen species	K13993//HSP20 family protein	XP_006350803.1//PREDICTED: 17.6 kDa class I heat shock protein [Solanum tuberosum]	NA
Soltu.DM.01G043000.1	3509	3247.78	6746.41	1.06502	3.32277e-278	Up	2.35809e-279	GO:0005623//cell	GO:0008536//Ran GTPase binding;GO:0046872//metal ion binding;GO:0005344//oxygen carrier activity;GO:0020037//heme binding	GO:0006606//protein import into nucleus	K20221//importin-4	XP_004230489.1//importin-4 [Solanum lycopersicum]	NA
Soltu.DM.06G003670	651	1053	3349	1.67958	1.40871e-277	Up	1.00073e-278	NA	GO:0003924//GTPase activity;GO:0005525//GTP binding	NA	K07904//Ras-related protein Rab-11A	XP_006358708.1//PREDICTED: ras-related protein Rab2BV [Solanum tuberosum]	NA
Soltu.DM.01G050470.1	2215	664.32	2629.43	1.99515	1.12779e-275	Up	8.05148e-277	NA	NA	GO:0009733//response to auxin	K14488//SAUR family protein	TMW81680.1//hypothetical protein EJD97_008389 [Solanum chilense]	NA
Soltu.DM.08G030100	1068	997	3240	1.71068	1.3251e-275	Up	9.46949e-277	NA	NA	GO:0010091//trichome branching	NA	XP_006343777.2//PREDICTED: protein BRANCHLESS TRICHOME [Solanum tuberosum]	NA
Soltu.DM.07G022360	609	3840	1323	-1.52694	2.25079e-275	Down	1.61006e-276	NA	NA	NA	K02923//large subunit ribosomal protein L38e;K20855//beta-1,3-galactosyltransferase 1/2/3/4/5/7/8 [EC:2.4.1.-]	XP_006366767.1//PREDICTED: CASP-like protein 2A1 [Solanum tuberosum]	NA
Soltu.DM.03G034100	753	5370	2288	-1.22048	1.31165e-273	Down	9.41047e-275	NA	NA	NA	NA	XP_006341619.1//PREDICTED: uncharacterized protein LOC102598336 [Solanum tuberosum]	NA
Soltu.DM.03G023440	2115	7074	3444	-1.02809	2.16142e-273	Down	1.55225e-274	NA	GO:0051082//unfolded protein binding;GO:0005524//ATP binding	GO:0006457//protein folding	K04079//molecular chaperone HtpG	XP_006362664.1//PREDICTED: heat shock protein 83 [Solanum tuberosum]	NA
Soltu.DM.03G001330	1299	1573	4189	1.42344	1.48824e-272	Up	1.07195e-273	GO:0016021//integral component of membrane	NA	NA	K20718//LRR receptor-like serine/threonine-protein kinase ERECTA [EC:2.7.11.1]	XP_006367138.1//PREDICTED: serine/threonine-protein kinase BRI1-like 2 [Solanum tuberosum]	NA
Soltu.DM.06G013720.1	3422	4772.89	1907.89	-1.31253	2.00123e-272	Down	1.44286e-273	NA	GO:0030955//potassium ion binding;GO:0016301//kinase activity;GO:0004743//pyruvate kinase activity;GO:0000287//magnesium ion binding	NA	K00873//pyruvate kinase [EC:2.7.1.40]	XP_006360172.1//PREDICTED: plastidial pyruvate kinase 4, chloroplastic [Solanum tuberosum]	NA
Soltu.DM.11G009410.1	2032	1476.06	4029.12	1.45906	4.63607e-272	Up	3.34582e-273	NA	NA	NA	K10955//mucin-2	KAG5575277.1//hypothetical protein H5410_055411 [Solanum commersonii];PWA45473.1//leucine-rich repeat extensin-like protein 1 [Artemisia annua]	NA
Soltu.DM.01G033970	2166	1594	187	-3.08119	1.28647e-271	Down	9.31163e-273	GO:0016021//integral component of membrane	GO:0016491//oxidoreductase activity	NA	K00521//ferric-chelate reductase [EC:1.16.1.7]	KAG5626683.1//hypothetical protein H5410_011901, partial [Solanum commersonii]	NA
Soltu.DM.04G027080.1	2287	2818.6	6071.07	1.11732	1.22998e-270	Up	8.92883e-272	NA	NA	NA	K02184//formin 2	XP_015073652.1//trihelix transcription factor GT-2-like [Solanum pennellii]	NA
Soltu.DM.07G014090	1385	1561	4152	1.42169	1.16466e-269	Up	8.46292e-271	GO:0005739//mitochondrion	GO:0008483//transaminase activity;GO:0102351//gamma-aminobutyrate transaminase (glyoxylate dependent) activity;GO:0030170//pyridoxal phosphate binding;GO:0003867//4-aminobutyrate transaminase activity;GO:0004015//adenosylmethionine-8-amino-7-oxononanoate transaminase activity;GO:0034387//4-aminobutyrate:pyruvate transaminase activity	GO:0009102//biotin biosynthetic process;GO:0009448//gamma-aminobutyric acid metabolic process	K16871//4-aminobutyrate---pyruvate transaminase [EC:2.6.1.96]	NP_001234336.2//gamma aminobutyrate transaminase 1, mitochondrial [Solanum lycopersicum];XP_006357874.1//PREDICTED: gamma aminobutyrate transaminase 1, mitochondrial isoform X1 [Solanum tuberosum];XP_015169135.1//PREDICTED: gamma aminobutyrate transaminase 1, mitochondrial isoform X2 [Solanum tuberosum]	NA
Soltu.DM.11G021090	1404	3402.15	1088.56	-1.63367	3.66513e-269	Down	2.66842e-270	NA	NA	NA	K13495//cis-zeatin O-glucosyltransferase [EC:2.4.1.215]	XP_015058708.1//zeatin O-glucosyltransferase-like [Solanum pennellii]	NA
Soltu.DM.03G034550	1908	912	3054	1.75395	4.66477e-269	Up	3.40281e-270	NA	NA	NA	K03969//phage shock protein A	XP_006341667.1//PREDICTED: uncharacterized protein LOC102585550 [Solanum tuberosum]	NA
Soltu.DM.10G000600	1260	1461	3976	1.45471	2.66369e-267	Up	1.94956e-268	NA	GO:0051287//NAD binding;GO:0016620//oxidoreductase activity, acting on the aldehyde or oxo group of donors, NAD or NADP as acceptor;GO:0050661//NADP binding	GO:0006006//glucose metabolic process	K00134//glyceraldehyde 3-phosphate dehydrogenase [EC:1.2.1.12]	XP_006352588.1//PREDICTED: glyceraldehyde-3-phosphate dehydrogenase GAPCP1, chloroplastic-like [Solanum tuberosum]	NA
Soltu.DM.07G019590	924	4894	2010	-1.27347	1.42611e-266	Down	1.04937e-267	NA	NA	NA	K03676//glutaredoxin 3;K18643//katanin p80 WD40 repeat-containing subunit B1	XP_006357498.1//PREDICTED: uncharacterized protein LOC102600618 [Solanum tuberosum]	NA
Soltu.DM.03G002910	888	2779	5982	1.11641	2.44307e-266	Up	1.80114e-267	GO:0048046//apoplast;GO:0005618//cell wall	GO:0004553//hydrolase activity, hydrolyzing O-glycosyl compounds;GO:0016762//xyloglucan:xyloglucosyl transferase activity	GO:0042546//cell wall biogenesis;GO:0010411//xyloglucan metabolic process;GO:0071555//cell wall organization	K08235//xyloglucan:xyloglucosyl transferase [EC:2.4.1.207]	XP_006343299.1//PREDICTED: probable xyloglucan endotransglucosylase/hydrolase protein 8 [Solanum tuberosum]	NA
Soltu.DM.07G005000	3898	1656	4282	1.38093	3.85483e-266	Up	2.84467e-267	NA	NA	NA	K01534//Cd2+/Zn2+-exporting ATPase [EC:3.6.3.3 3.6.3.5]	XP_015170239.1//PREDICTED: cadmium/zinc-transporting ATPase HMA3-like isoform X1 [Solanum tuberosum];XP_006360252.1//PREDICTED: cadmium/zinc-transporting ATPase HMA3-like isoform X2 [Solanum tuberosum]	NA
Soltu.DM.11G021860.1	1561	417.43	2086.65	2.33193	5.5221e-266	Up	4.08675e-267	NA	NA	NA	K19891//glucan endo-1,3-beta-glucosidase 1/2/3 [EC:3.2.1.39]	XP_011090341.1//glucan endo-1,3-beta-glucosidase 14 [Sesamum indicum]	NA
Soltu.DM.06G002530	540	2277	5238	1.21223	5.52482e-266	Up	4.09267e-267	NA	NA	NA	NA	XP_006344096.1//PREDICTED: uncharacterized protein LOC102585688 [Solanum tuberosum]	NA
Soltu.DM.10G028270	2667	1252	3623	1.5433	7.34348e-266	Up	5.45546e-267	GO:0016021//integral component of membrane	GO:0005524//ATP binding;GO:0004672//protein kinase activity	NA	K00924//kinase [EC:2.7.1.-];K17422//large subunit ribosomal protein L41	KAG5583554.1//hypothetical protein H5410_054181 [Solanum commersonii]	NA
Soltu.DM.02G008960	1311	176	1526	3.12646	1.71752e-265	Up	1.27716e-266	GO:0016021//integral component of membrane	NA	NA	K03165//DNA topoisomerase III [EC:5.99.1.2]	XP_006365643.1//PREDICTED: protein trichome birefringence-like 19 [Solanum tuberosum]	NA
Soltu.DM.03G003170	2031	714	2671	1.91374	4.47813e-265	Up	3.33629e-266	GO:0005886//plasma membrane;GO:0016021//integral component of membrane	GO:0004675//transmembrane receptor protein serine/threonine kinase activity;GO:0005524//ATP binding;GO:0004672//protein kinase activity;GO:0030246//carbohydrate binding	GO:0002229//defense response to oomycetes;GO:0042742//defense response to bacterium;GO:0006952//defense response	K04733//interleukin-1 receptor-associated kinase 4 [EC:2.7.11.1]	XP_006343314.1//PREDICTED: probable L-type lectin-domain containing receptor kinase S.5 [Solanum tuberosum]	NA
Soltu.DM.07G025250	357	2031	384	-2.39266	5.66932e-265	Down	4.22776e-266	NA	NA	NA	NA	XP_006360108.1//PREDICTED: uncharacterized protein LOC102578827 [Solanum tuberosum]	NA
Soltu.DM.09G025900	333	1305.63	92	-3.81662	1.35441e-264	Down	1.01194e-265	NA	GO:0008233//peptidase activity;GO:0004867//serine-type endopeptidase inhibitor activity	GO:0009611//response to wounding	NA	NP_001275201.1//type I serine protease inhibitor precursor [Solanum tuberosum]	NA
Soltu.DM.09G025190	2949	4270	1624	-1.38433	1.69802e-264	Down	1.26986e-265	NA	GO:0003676//nucleic acid binding	GO:0031047//gene silencing by RNA	K11593//eukaryotic translation initiation factor 2C	XP_004247613.1//protein argonaute 10 isoform X1 [Solanum lycopersicum]	NA
Soltu.DM.12G029920	1392	2446.35	585.45	-2.05266	2.78549e-264	Down	2.08706e-265	NA	GO:0004411//homogentisate 1,2-dioxygenase activity	GO:0006559//L-phenylalanine catabolic process;GO:0006570//tyrosine metabolic process	K00451//homogentisate 1,2-dioxygenase [EC:1.13.11.5]	XP_006358956.1//PREDICTED: LOW QUALITY PROTEIN: homogentisate 1,2-dioxygenase [Solanum tuberosum]	NA
Soltu.DM.06G023320.1	3580	1995.12	4798.71	1.27652	2.88578e-264	Up	2.16628e-265	GO:0030117//membrane coat;GO:0000139//Golgi membrane;GO:0030663//COPI-coated vesicle membrane	GO:0005198//structural molecule activity	GO:0016192//vesicle-mediated transport;GO:0006886//intracellular protein transport	K17302//coatomer subunit beta'	OIT07890.1//coatomer subunit beta'-2 [Nicotiana attenuata]	NA
Soltu.DM.09G020560	1038	6079.29	2806.49	-1.10478	3.02902e-264	Down	2.27595e-265	GO:0009507//chloroplast	GO:0005524//ATP binding;GO:0016301//kinase activity	NA	K17065//dynamin 1-like protein [EC:3.6.5.5];K00876//uridine kinase [EC:2.7.1.48]	XP_006349741.1//PREDICTED: putative uridine kinase C227.14 isoform X1 [Solanum tuberosum]	NA
Soltu.DM.03G027180	717	3180	6530	1.04841	1.54602e-262	Up	1.16821e-263	GO:0016021//integral component of membrane	NA	NA	NA	XP_006367067.1//PREDICTED: uncharacterized protein LOC102581189 [Solanum tuberosum]	NA
Soltu.DM.04G026280	2274	4532	1798	-1.3234	4.7679e-262	Down	3.6061e-263	NA	GO:0016866//intramolecular transferase activity	NA	K01853//cycloartenol synthase [EC:5.4.99.8]	XP_012851209.1//PREDICTED: cycloartenol Synthase [Erythranthe guttata]	NA
Soltu.DM.01G007500	801	4671	1887	-1.29729	6.84162e-262	Down	5.17936e-263	GO:0005634//nucleus	GO:0003677//DNA binding	GO:0009737//response to abscisic acid;GO:0009651//response to salt stress;GO:0010089//xylem development;GO:0045892//negative regulation of transcription, DNA-templated;GO:0010150//leaf senescence	K00521//ferric-chelate reductase [EC:1.16.1.7];K16296//serine carboxypeptidase-like clade I [EC:3.4.16.-]	XP_006366089.1//PREDICTED: NAC domain-containing protein 83 [Solanum tuberosum]	NA
Soltu.DM.09G029760	1443	338.38	1895.81	2.49645	1.23199e-261	Up	9.34401e-263	NA	GO:0000287//magnesium ion binding;GO:0010333//terpene synthase activity	NA	K15803//(-)-germacrene D synthase [EC:4.2.3.75]	KAG5568414.1//hypothetical protein H5410_064573 [Solanum commersonii]	NA
Soltu.DM.06G033900	663	3472	6933	1.00806	2.45215e-261	Up	1.8633e-262	GO:0016021//integral component of membrane	NA	GO:0016192//vesicle-mediated transport	K08511//vesicle-associated membrane protein 72	XP_006352702.1//PREDICTED: vesicle-associated membrane protein 721 [Solanum tuberosum]	NA
Soltu.DM.05G003970	4806	1912	4650	1.2925	4.2796e-261	Up	3.25494e-262	NA	NA	NA	K18626//trichohyalin;K10406//kinesin family member C2/C3	XP_006344179.1//PREDICTED: uncharacterized protein LOC102592539 isoform X1 [Solanum tuberosum]	NA
Soltu.DM.04G019530	2811	344	1904	2.4789	1.1354e-260	Up	8.64351e-262	GO:0016021//integral component of membrane	GO:0005524//ATP binding;GO:0004674//protein serine/threonine kinase activity	GO:0010087//phloem or xylem histogenesis	K00924//kinase [EC:2.7.1.-]	XP_006340511.1//PREDICTED: leucine-rich repeat receptor-like protein kinase PXL1 [Solanum tuberosum]	NA
Soltu.DM.01G040120	1713	2708	5826	1.11563	3.84186e-259	Up	2.93558e-260	GO:0005623//cell	GO:0050660//flavin adenine dinucleotide binding;GO:0016668//oxidoreductase activity, acting on a sulfur group of donors, NAD(P) as acceptor;GO:0009055//electron transfer activity	GO:0045454//cell redox homeostasis	K00382//dihydrolipoamide dehydrogenase [EC:1.8.1.4]	XP_006344750.1//PREDICTED: dihydrolipoyl dehydrogenase 2, chloroplastic-like [Solanum tuberosum]	NA
Soltu.DM.05G008140	972	544	2311	2.09719	1.69355e-258	Up	1.29764e-259	GO:0005618//cell wall;GO:0048046//apoplast;GO:0005887//integral component of plasma membrane	GO:0004553//hydrolase activity, hydrolyzing O-glycosyl compounds;GO:0016762//xyloglucan:xyloglucosyl transferase activity	GO:0042546//cell wall biogenesis;GO:0009831//plant-type cell wall modification involved in multidimensional cell growth;GO:0010411//xyloglucan metabolic process;GO:0071555//cell wall organization	K08235//xyloglucan:xyloglucosyl transferase [EC:2.4.1.207]	XP_006355979.2//PREDICTED: probable xyloglucan endotransglucosylase/hydrolase protein 33 [Solanum tuberosum]	NA
Soltu.DM.06G018140	579	1872	326	-2.51129	3.01195e-258	Down	2.30996e-259	NA	NA	NA	NA	XP_006367465.2//PREDICTED: oleosin 1-like [Solanum tuberosum]	NA
Soltu.DM.04G008980	489	1758	4391	1.33097	5.32823e-258	Up	4.09392e-259	GO:0005886//plasma membrane;GO:0005737//cytoplasm	GO:0043621//protein self-association	NA	NA	XP_006346765.1//PREDICTED: universal stress protein YxiE [Solanum tuberosum]	NA
Soltu.DM.03G004550.1	1857	372	1952.6	2.40237	7.73816e-258	Up	5.95105e-259	NA	GO:0016787//hydrolase activity	GO:0006541//glutamine metabolic process	NA	XP_006367502.1//PREDICTED: protein NtpR-like [Solanum tuberosum]	NA
Soltu.DM.10G022950	1181	2088	4887	1.23718	2.61212e-256	Up	2.02179e-257	NA	NA	NA	NA	XP_006339004.1//PREDICTED: uncharacterized protein LOC102586647 isoform X1 [Solanum tuberosum];XP_006339005.1//PREDICTED: uncharacterized protein LOC102586647 isoform X2 [Solanum tuberosum]	NA
Soltu.DM.08G002860	417	750	2693	1.8546	3.02304e-256	Up	2.34197e-257	NA	NA	NA	K11855//ubiquitin carboxyl-terminal hydrolase 36/42 [EC:3.4.19.12]	XP_006357014.1//PREDICTED: 14 kDa proline-rich protein DC2.15-like [Solanum tuberosum]	NA
Soltu.DM.04G032890	2301	895	2951	1.7316	1.89512e-255	Up	1.47218e-256	NA	GO:0004252//serine-type endopeptidase activity	NA	K12619//5'-3' exoribonuclease 2 [EC:3.1.13.-];K14568//rRNA small subunit pseudouridine methyltransferase Nep1 [EC:2.1.1.260];K15333//tRNA guanosine-2'-O-methyltransferase [EC:2.1.1.34];K13199//plasminogen activator inhibitor 1 RNA-binding protein;K13124//mitogen-activated protein kinase organizer 1	TMW96240.1//hypothetical protein EJD97_007699 [Solanum chilense]	NA
Soltu.DM.11G008290	1974	1048	3218	1.62888	1.99278e-255	Up	1.54946e-256	NA	NA	NA	K20241//WD repeat-containing protein 44	XP_015165763.1//PREDICTED: U4/U6 small nuclear ribonucleoprotein Prp4 [Solanum tuberosum]	NA
Soltu.DM.03G001350.2	2582	3313.43	6660.34	1.01762	4.95582e-255	Up	3.86033e-256	GO:0016021//integral component of membrane	GO:0004672//protein kinase activity;GO:0005524//ATP binding;GO:0004674//protein serine/threonine kinase activity;GO:0022857//transmembrane transporter activity	NA	K14502//protein brassinosteroid insensitive 2 [EC:2.7.11.1]	NP_001343199.1//GSK3 kinase BIN2-like protein [Solanum lycopersicum]	NA
Soltu.DM.05G000980.3	935	2605.72	5644.6	1.12554	1.0534e-254	Up	8.21289e-256	NA	GO:0017057//6-phosphogluconolactonase activity	GO:0005975//carbohydrate metabolic process;GO:0006098//pentose-phosphate shunt	K01057//6-phosphogluconolactonase [EC:3.1.1.31]	XP_006348671.1//PREDICTED: probable 6-phosphogluconolactonase 1 [Solanum tuberosum]	NA
Soltu.DM.02G025360.1	2859	6725.72	3310.69	-1.01221	1.8349e-253	Down	1.43578e-254	NA	NA	NA	K13429//chitin elicitor receptor kinase 1;K11550//kinetochore protein Spc25, animal type	XP_015161401.1//PREDICTED: uncharacterized protein LOC107059401 [Solanum tuberosum];KAG5598922.1//hypothetical protein H5410_030292 [Solanum commersonii]	NA
Soltu.DM.02G007630	1802	2755	5850	1.09674	3.7085e-253	Up	2.90446e-254	NA	NA	NA	NA	XP_006364419.1//PREDICTED: BTB/POZ domain-containing protein At5g67385-like [Solanum tuberosum]	NA
Soltu.DM.10G029250	1179	1929	4623	1.27133	4.86435e-253	Up	3.81659e-254	NA	NA	NA	K00208//enoyl-[acyl-carrier protein] reductase I [EC:1.3.1.9 1.3.1.10]	XP_006362230.1//PREDICTED: enoyl-[acyl-carrier-protein] reductase [NADH] 2, chloroplastic-like [Solanum tuberosum]	NA
Soltu.DM.05G008100	1386	534.86	2266.02	2.09328	6.7463e-253	Up	5.29794e-254	NA	GO:0016620//oxidoreductase activity, acting on the aldehyde or oxo group of donors, NAD or NADP as acceptor	NA	K00128//aldehyde dehydrogenase (NAD+) [EC:1.2.1.3]	XP_015074703.1//aldehyde dehydrogenase family 2 member B7, mitochondrial [Solanum pennellii]	NA
Soltu.DM.03G019160	1343	2236	509	-2.12483	1.62985e-252	Down	1.28224e-253	GO:0005829//cytosol	GO:0004351//glutamate decarboxylase activity;GO:0030170//pyridoxal phosphate binding;GO:0005516//calmodulin binding	GO:0006538//glutamate catabolic process;GO:0006536//glutamate metabolic process	K01580//glutamate decarboxylase [EC:4.1.1.15]	XP_006364390.1//PREDICTED: glutamate decarboxylase [Solanum tuberosum]	NA
Soltu.DM.01G040070	1149	1427	3828	1.43396	5.90477e-252	Up	4.65377e-253	NA	NA	NA	NA	XP_006344745.1//PREDICTED: uncharacterized protein LOC102601121 [Solanum tuberosum]	NA
Soltu.DM.01G029520	1675	3552	1235	-1.51377	1.27859e-251	Down	1.00861e-252	GO:0016021//integral component of membrane	GO:0022857//transmembrane transporter activity	NA	K14638//solute carrier family 15 (peptide/histidine transporter), member 3/4	KAG5627170.1//hypothetical protein H5410_012388 [Solanum commersonii];XP_006354610.1//PREDICTED: protein NRT1/ PTR FAMILY 7.3-like [Solanum tuberosum]	NA
Soltu.DM.11G019620	1236	2304	5176	1.17805	2.9019e-251	Up	2.29325e-252	NA	NA	NA	K02184//formin 2	XP_009603159.1//protein RETICULATA-RELATED 4, chloroplastic-like [Nicotiana tomentosiformis]	NA
Soltu.DM.11G024700.1	1901	2892	6032	1.07092	3.86718e-251	Up	3.0588e-252	NA	NA	NA	K14411//RNA-binding protein Musashi	XP_015158436.1//PREDICTED: protein IQ-DOMAIN 1 [Solanum tuberosum]	NA
Soltu.DM.03G022550	1758	3015	6200	1.05046	3.88215e-250	Up	3.07339e-251	GO:0016021//integral component of membrane	GO:0030599//pectinesterase activity;GO:0045330//aspartyl esterase activity;GO:0004857//enzyme inhibitor activity	GO:0045490//pectin catabolic process;GO:0042545//cell wall modification	K01051//pectinesterase [EC:3.1.1.11]	XP_006350555.1//PREDICTED: probable pectinesterase/pectinesterase inhibitor 61 [Solanum tuberosum]	NA
Soltu.DM.01G002210.1	945	1449.96	166.85	-3.10904	2.89e-249	Down	2.29202e-250	NA	GO:0016491//oxidoreductase activity;GO:0046872//metal ion binding	NA	K04125//gibberellin 2beta-dioxygenase [EC:1.14.11.13]	XP_006354214.1//PREDICTED: probable 2-oxoglutarate-dependent dioxygenase AOP1.2 [Solanum tuberosum];BCF80430.1//spirosolane 16-oxygenase [Solanum tuberosum]	NA
Soltu.DM.08G003140.1	1069	4998.57	2156	-1.20281	5.15514e-249	Down	4.09576e-250	NA	GO:0016747//transferase activity, transferring acyl groups other than amino-acyl groups	NA	K19861//benzyl alcohol O-benzoyltransferase [EC:2.3.1.196 2.3.1.232]	XP_006361592.1//PREDICTED: methanol O-anthraniloyltransferase-like [Solanum tuberosum]	NA
Soltu.DM.08G015920	1308	2865	5977	1.07124	5.57095e-249	Up	4.43005e-250	NA	NA	NA	K21952//CASK-interacting protein	XP_006361533.1//PREDICTED: vegetative cell wall protein gp1-like [Solanum tuberosum]	NA
Soltu.DM.11G016820	1184	1184	3407	1.53518	3.50394e-248	Up	2.79131e-249	NA	GO:0003729//mRNA binding;GO:0003723//RNA binding	NA	K12741//heterogeneous nuclear ribonucleoprotein A1/A3	XP_006352101.1//PREDICTED: probable RNA-binding protein ARP1 isoform X2 [Solanum tuberosum];XP_006352100.1//PREDICTED: RNA-binding protein 24-A-like isoform X1 [Solanum tuberosum]	NA
Soltu.DM.05G022320	1338	3899	1460	-1.40678	1.42172e-247	Down	1.13659e-248	GO:0016021//integral component of membrane	GO:0004674//protein serine/threonine kinase activity;GO:0005524//ATP binding	GO:0007165//signal transduction	K07198//5'-AMP-activated protein kinase, catalytic alpha subunit [EC:2.7.11.11]	XP_006365327.1//PREDICTED: CBL-interacting protein kinase 18-like [Solanum tuberosum]	NA
Soltu.DM.01G004570	1602	3206	1046	-1.60554	1.66322e-247	Down	1.33083e-248	NA	GO:0005524//ATP binding;GO:0005509//calcium ion binding;GO:0004672//protein kinase activity	NA	K13412//calcium-dependent protein kinase [EC:2.7.11.1]	XP_016548140.1//PREDICTED: calcium-dependent protein kinase 7 [Capsicum annuum]	NA
Soltu.DM.06G010580	1323	1123.27	52.91	-4.39767	3.36616e-247	Down	2.69821e-248	GO:0016021//integral component of membrane	NA	NA	K14997//solute carrier family 38 (sodium-coupled neutral amino acid transporter), member 11;K14993//solute carrier family 38 (sodium-coupled neutral amino acid transporter), member 6	XP_006353401.1//PREDICTED: probable sodium-coupled neutral amino acid transporter 6 [Solanum tuberosum]	NA
Soltu.DM.10G018470	849	964	3025	1.66018	8.7869e-247	Up	7.05571e-248	NA	GO:0003723//RNA binding	NA	K14945//protein quaking	XP_006362335.1//PREDICTED: KH domain-containing protein At3g08620 [Solanum tuberosum]	NA
Soltu.DM.03G011170	1656	2485.96	5406.53	1.13125	5.27323e-246	Up	4.24176e-247	GO:0016021//integral component of membrane	NA	NA	K15015//solute carrier family 32 (vesicular inhibitory amino acid transporter)	XP_006352150.1//PREDICTED: vacuolar amino acid transporter 1-like [Solanum tuberosum]	NA
Soltu.DM.04G021850	2070	468	2093	2.17134	1.13587e-244	Up	9.16094e-246	GO:0016021//integral component of membrane	GO:0008271//secondary active sulfate transmembrane transporter activity	NA	K17469//sulfate transporter 2, low-affinity	XP_016548697.1//PREDICTED: low affinity sulfate transporter 3-like [Capsicum annuum]	NA
Soltu.DM.09G010770	1557	303	1740.31	2.53231	3.61585e-244	Up	2.92135e-245	NA	GO:0005506//iron ion binding;GO:0020037//heme binding;GO:0004497//monooxygenase activity;GO:0016705//oxidoreductase activity, acting on paired donors, with incorporation or reduction of molecular oxygen	NA	K17961//trimethyltridecatetraene/dimethylnonatriene synthase [EC:1.14.14.58 1.14.14.59]	XP_006346673.1//PREDICTED: cytochrome P450 82C4-like [Solanum tuberosum]	NA
Soltu.DM.01G015000	1415	5320	2394	-1.14165	6.60787e-244	Down	5.34336e-245	GO:0016021//integral component of membrane	GO:0004497//monooxygenase activity;GO:0016705//oxidoreductase activity, acting on paired donors, with incorporation or reduction of molecular oxygen;GO:0005506//iron ion binding;GO:0020037//heme binding	NA	K20667//beta-amyrin 28-monooxygenase [EC:1.14.14.126]	XP_006340081.1//PREDICTED: beta-amyrin 28-oxidase-like [Solanum tuberosum]	NA
Soltu.DM.10G026450.2	1537	1176.06	3368.8	1.52862	6.93843e-244	Up	5.61557e-245	NA	NA	NA	K07375//tubulin beta	XP_015055667.1//tubulin beta-5 chain [Solanum pennellii]	NA
Soltu.DM.03G037130	1530	651.33	2445.87	1.91924	8.75676e-244	Up	7.0996e-245	GO:0016021//integral component of membrane	GO:0005506//iron ion binding;GO:0020037//heme binding;GO:0004497//monooxygenase activity;GO:0016705//oxidoreductase activity, acting on paired donors, with incorporation or reduction of molecular oxygen	NA	K20623//typhasterol/6-deoxotyphasterol 2alpha-hydroxylase	XP_006342921.1//PREDICTED: cytochrome P450 71A1-like [Solanum tuberosum]	NA
Soltu.DM.02G016350	1113	4617	1932	-1.24651	2.4241e-243	Down	1.96707e-244	NA	NA	NA	NA	XP_006362437.1//PREDICTED: protein trichome birefringence-like 38 [Solanum tuberosum]	NA
Soltu.DM.12G027930	405	5217	2328	-1.15378	2.84681e-243	Down	2.31209e-244	NA	NA	NA	K12121//phytochrome B;K01674//carbonic anhydrase [EC:4.2.1.1]	XP_004251784.1//glycine-rich cell wall structural protein 2-like [Solanum lycopersicum]	NA
Soltu.DM.10G022570	1626	3791	1418	-1.40837	3.67624e-241	Down	2.99353e-242	GO:0016020//membrane	GO:0016798//hydrolase activity, acting on glycosyl bonds	NA	K07964//heparanase [EC:3.2.1.166]	XP_006338978.1//PREDICTED: heparanase-like protein 3 [Solanum tuberosum]	NA
Soltu.DM.10G023560.1	1491	5659.12	2641.18	-1.08904	1.86081e-240	Down	1.51787e-241	GO:0016021//integral component of membrane	GO:0016705//oxidoreductase activity, acting on paired donors, with incorporation or reduction of molecular oxygen;GO:0004497//monooxygenase activity;GO:0020037//heme binding;GO:0005506//iron ion binding	NA	K15472//premnaspirodiene oxygenase [EC:1.14.14.151]	XP_006339043.1//PREDICTED: premnaspirodiene oxygenase-like [Solanum tuberosum]	NA
Soltu.DM.07G011640	1563	1254	3472	1.47958	1.51332e-239	Up	1.23763e-240	NA	GO:0016491//oxidoreductase activity	NA	K12259//spermine oxidase [EC:1.5.3.16 1.5.3.-]	XP_006346568.1//PREDICTED: probable polyamine oxidase 5 [Solanum tuberosum]	NA
Soltu.DM.02G031850	902	269	1642	2.62013	2.89887e-239	Up	2.37282e-240	NA	NA	NA	K09338//homeobox-leucine zipper protein	XP_006338465.1//PREDICTED: homeobox-leucine zipper protein HAT7-like isoform X1 [Solanum tuberosum];XP_006338466.1//PREDICTED: homeobox-leucine zipper protein HAT7-like isoform X2 [Solanum tuberosum]	NA
Soltu.DM.07G012560	648	1143	3281	1.53166	2.98141e-238	Up	2.44249e-239	NA	GO:0016301//kinase activity	NA	K06685//MOB kinase activator 1	XP_006342368.1//PREDICTED: MOB kinase activator-like 1A [Solanum tuberosum]	NA
Soltu.DM.02G019490	861	2954	934	-1.65082	2.14361e-237	Down	1.75916e-238	NA	GO:0003824//catalytic activity	GO:0010286//heat acclimation;GO:0010608//posttranscriptional regulation of gene expression	NA	XP_006365877.1//PREDICTED: uncharacterized protein LOC102601370 [Solanum tuberosum]	NA
Soltu.DM.01G051470.1	1053	2349.51	606.54	-1.94333	1.95223e-236	Down	1.60762e-237	GO:0009507//chloroplast	GO:0005524//ATP binding;GO:0008878//glucose-1-phosphate adenylyltransferase activity	GO:0019252//starch biosynthetic process;GO:0005978//glycogen biosynthetic process	K00975//glucose-1-phosphate adenylyltransferase [EC:2.7.7.27]	KAG5569747.1//hypothetical protein H5410_059513 [Solanum commersonii];XP_015166682.1//PREDICTED: uncharacterized protein LOC107061614 isoform X2 [Solanum tuberosum]	NA
Soltu.DM.06G028910	738	1334.41	143.22	-3.20955	3.56015e-236	Down	2.93674e-237	NA	GO:0008233//peptidase activity;GO:0004869//cysteine-type endopeptidase inhibitor activity	NA	K13899//cystatin-C;K13902//cystatin-M	KAG5602690.1//hypothetical protein H5410_034060 [Solanum commersonii]	NA
Soltu.DM.03G013550	1653	2662	5586	1.07966	9.53736e-236	Up	7.88079e-237	NA	NA	NA	K10352//myosin heavy chain;K20478//golgin subfamily B member 1	XP_006367439.1//PREDICTED: protein NETWORKED 4B [Solanum tuberosum]	NA
Soltu.DM.03G035700	1149	442	1997	2.18607	1.80044e-235	Up	1.48899e-236	NA	NA	NA	K04125//gibberellin 2beta-dioxygenase [EC:1.14.11.13];K04124//gibberellin 3beta-dioxygenase [EC:1.14.11.15]	XP_006343043.1//PREDICTED: flavonol synthase/flavanone 3-hydroxylase [Solanum tuberosum]	NA
Soltu.DM.01G005580.1	1131	5057.06	2260.93	-1.15103	5.84007e-235	Down	4.83807e-236	NA	GO:0004623//phospholipase A2 activity	GO:0050482//arachidonic acid secretion;GO:0006644//phospholipid metabolic process	NA	XP_015158632.1//PREDICTED: uncharacterized protein LOC102580693 isoform X2 [Solanum tuberosum]	NA
Soltu.DM.04G023190.1	794	881.2	2812.04	1.68443	3.00232e-234	Up	2.48932e-235	NA	NA	GO:0009733//response to auxin	K14488//SAUR family protein	XP_015158653.1//PREDICTED: auxin-responsive protein SAUR68-like [Solanum tuberosum];KAG5611772.1//hypothetical protein H5410_023053 [Solanum commersonii];KAG5611777.1//hypothetical protein H5410_023058 [Solanum commersonii];XP_006362787.2//PREDICTED: auxin-responsive protein SAUR68-like [Solanum tuberosum];XP_006362788.1//PREDICTED: auxin-responsive protein SAUR68-like [Solanum tuberosum]	NA
Soltu.DM.03G007610	1263	2453	667	-1.86844	3.33188e-234	Down	2.76493e-235	GO:0016021//integral component of membrane	NA	NA	K15015//solute carrier family 32 (vesicular inhibitory amino acid transporter)	XP_010317524.1//amino acid transporter AVT1J-like isoform X4 [Solanum lycopersicum];XP_006350162.1//PREDICTED: vacuolar amino acid transporter 1-like [Solanum tuberosum]	NA
Soltu.DM.01G046720	573	1179	3317	1.50267	3.37342e-234	Up	2.80179e-235	NA	GO:0005199//structural constituent of cell wall	NA	K04733//interleukin-1 receptor-associated kinase 4 [EC:2.7.11.1]	XP_004230717.1//classical arabinogalactan protein 9 [Solanum lycopersicum]	NA
Soltu.DM.06G031720	1233	1684	291	-2.52245	1.30538e-233	Down	1.08695e-234	NA	GO:0004722//protein serine/threonine phosphatase activity;GO:0046872//metal ion binding	NA	K14497//protein phosphatase 2C [EC:3.1.3.16]	XP_006350789.1//PREDICTED: probable protein phosphatase 2C 24 [Solanum tuberosum]	NA
Soltu.DM.01G049590.1	2154	3110	6199.92	1.00569	6.04423e-233	Up	5.04993e-234	GO:0009507//chloroplast	GO:0008878//glucose-1-phosphate adenylyltransferase activity;GO:0005524//ATP binding	GO:0005978//glycogen biosynthetic process;GO:0019252//starch biosynthetic process	K00975//glucose-1-phosphate adenylyltransferase [EC:2.7.7.27]	XP_016539764.1//PREDICTED: glucose-1-phosphate adenylyltransferase large subunit 1 [Capsicum annuum]	NA
Soltu.DM.06G026640	2148	2271	4994	1.14722	1.77075e-232	Up	1.48321e-233	GO:0016021//integral component of membrane	GO:0005452//inorganic anion exchanger activity	NA	K06573//solute carrier family 4 (anion exchanger), member 1;K13862//solute carrier family 4 (sodium borate transporter), member 11;K04733//interleukin-1 receptor-associated kinase 4 [EC:2.7.11.1]	XP_006347452.1//PREDICTED: probable boron transporter 2 [Solanum tuberosum]	NA
Soltu.DM.04G033390	438	3689	1389	-1.39883	2.5362e-232	Down	2.12795e-233	GO:0005634//nucleus	GO:0003677//DNA binding;GO:0003700//DNA-binding transcription factor activity	NA	K09286//EREBP-like factor	XP_006354856.1//PREDICTED: ethylene-responsive transcription factor ERF010-like [Solanum tuberosum]	NA
Soltu.DM.11G004900	1087	4796	2100.01	-1.18108	3.32004e-232	Down	2.78796e-233	GO:0009507//chloroplast	GO:0019203//carbohydrate phosphatase activity;GO:2001070//starch binding;GO:0008138//protein tyrosine/serine/threonine phosphatase activity	GO:0005982//starch metabolic process;GO:0005983//starch catabolic process;GO:0007623//circadian rhythm;GO:0046838//phosphorylated carbohydrate dephosphorylation	K17614//dual specificity phosphatase 3 [EC:3.1.3.16 3.1.3.48];K14165//atypical dual specificity phosphatase [EC:3.1.3.16 3.1.3.48]	XP_006360508.1//PREDICTED: phosphoglucan phosphatase DSP4, amyloplastic isoform X1 [Solanum tuberosum]	NA
Soltu.DM.10G026170	6135	1934	4488	1.22484	7.8407e-232	Up	6.58967e-233	GO:0016021//integral component of membrane	NA	NA	K11323//histone arginine demethylase JMJD6 [EC:1.14.11.-]	KAG5583288.1//hypothetical protein H5410_053915 [Solanum commersonii]	NA
Soltu.DM.02G022620.2	3569	3087	1030	-1.57321	1.74496e-231	Down	1.46901e-232	NA	NA	NA	K08518//syntaxin-binding protein 5	XP_006340839.1//PREDICTED: uncharacterized protein LOC102595164 isoform X1 [Solanum tuberosum];XP_006340840.1//PREDICTED: uncharacterized protein LOC102595164 isoform X2 [Solanum tuberosum]	NA
Soltu.DM.05G005590	1398	1849	4354	1.24595	4.88067e-231	Up	4.11228e-232	NA	GO:0016301//kinase activity	GO:0009638//phototropism	NA	XP_006366114.1//PREDICTED: protein PHYTOCHROME KINASE SUBSTRATE 1 [Solanum tuberosum]	NA
Soltu.DM.04G035630.1	1044	4683.52	2032.31	-1.19412	9.33408e-231	Down	7.87117e-232	NA	NA	NA	K23050//phenylcoumaran benzylic ether reductase [EC:1.3.1.-]	XP_006341955.1//PREDICTED: isoflavone reductase-like protein [Solanum tuberosum];PHT28359.1//Isoflavone reductase-like protein [Capsicum baccatum];XP_006341957.1//PREDICTED: isoflavone reductase-like protein [Solanum tuberosum]	NA
Soltu.DM.02G027280	777	2101	4730	1.18112	1.11919e-230	Up	9.44572e-232	GO:0016021//integral component of membrane	NA	NA	K01188//beta-glucosidase [EC:3.2.1.21]	XP_006363797.1//PREDICTED: uncharacterized protein At3g49720-like [Solanum tuberosum]	NA
Soltu.DM.10G005280	1118	1322.47	148.46	-3.14474	7.55492e-230	Down	6.39755e-231	NA	NA	NA	K13422//transcription factor MYC2	XP_006362123.1//PREDICTED: transcription factor MYC4-like [Solanum tuberosum]	NA
Soltu.DM.03G032210	2817	2194	4861	1.15804	9.91312e-230	Up	8.40149e-231	GO:0016021//integral component of membrane	GO:0050664//oxidoreductase activity, acting on NAD(P)H, oxygen as acceptor;GO:0005509//calcium ion binding;GO:0004601//peroxidase activity	NA	K13447//respiratory burst oxidase [EC:1.6.3.- 1.11.1.-]	NP_001275453.1//respiratory burst oxidase homolog protein C [Solanum tuberosum]	NA
Soltu.DM.04G036690	1149	1081	3125	1.54184	3.39719e-229	Up	2.88397e-230	NA	NA	NA	K04733//interleukin-1 receptor-associated kinase 4 [EC:2.7.11.1]	XP_006342063.1//PREDICTED: thaumatin-like protein 1b [Solanum tuberosum]	NA
Soltu.DM.03G027260.1	3929	2221.13	4896.62	1.15084	4.02931e-229	Up	3.42629e-230	NA	GO:0008270//zinc ion binding	NA	K16276//zinc finger protein-like protein	XP_015161090.1//PREDICTED: uncharacterized protein LOC102592459 [Solanum tuberosum]	NA
Soltu.DM.10G029520	743	3091	1042	-1.55837	1.27102e-228	Down	1.0817e-229	GO:0016021//integral component of membrane	NA	NA	NA	XP_006362249.1//PREDICTED: uncharacterized protein LOC102584034 [Solanum tuberosum]	NA
Soltu.DM.01G046820	522	1138	3215	1.50867	2.24547e-228	Up	1.91258e-229	NA	GO:0003676//nucleic acid binding	NA	NA	XP_006346345.1//PREDICTED: zinc finger protein 4-like [Solanum tuberosum]	NA
Soltu.DM.02G012500	528	311.26	1688.69	2.45006	2.7334e-228	Up	2.33012e-229	NA	NA	NA	K13413//mitogen-activated protein kinase kinase 4/5 [EC:2.7.12.2]	XP_006353047.1//PREDICTED: protein LIGHT-DEPENDENT SHORT HYPOCOTYLS 4-like [Solanum tuberosum]	NA
Soltu.DM.03G028540	1467	810	2651	1.72089	1.2029e-227	Up	1.02627e-228	GO:0000015//phosphopyruvate hydratase complex	GO:0000287//magnesium ion binding;GO:0004634//phosphopyruvate hydratase activity	GO:0006096//glycolytic process	K01689//enolase [EC:4.2.1.11]	XP_006345074.1//PREDICTED: enolase 1, chloroplastic [Solanum tuberosum]	NA
Soltu.DM.06G023420.1	2201	2629.39	5477.31	1.06909	1.53582e-227	Up	1.31249e-228	NA	NA	NA	K01322//prolyl oligopeptidase [EC:3.4.21.26]	KAG5602018.1//hypothetical protein H5410_033388 [Solanum commersonii];XP_006356174.1//PREDICTED: protein CDI-like [Solanum tuberosum]	NA
Soltu.DM.09G031330	654	1803	4259	1.25047	2.62617e-227	Up	2.24985e-228	NA	GO:0005525//GTP binding;GO:0003924//GTPase activity	NA	K07904//Ras-related protein Rab-11A	XP_006366713.1//PREDICTED: ras-related protein RABA5e-like [Solanum tuberosum]	NA
Soltu.DM.03G037430	1761	2408	5156	1.10877	3.05308e-227	Up	2.61774e-228	GO:0005618//cell wall;GO:0005576//extracellular region;GO:0016021//integral component of membrane	GO:0046910//pectinesterase inhibitor activity;GO:0045330//aspartyl esterase activity;GO:0004857//enzyme inhibitor activity;GO:0030599//pectinesterase activity	GO:0042545//cell wall modification;GO:0045490//pectin catabolic process	K01051//pectinesterase [EC:3.1.1.11]	KAG5619402.1//hypothetical protein H5410_019226 [Solanum commersonii]	NA
Soltu.DM.08G000800	2297	1093	3133	1.5296	4.00134e-227	Up	3.43362e-228	NA	GO:0043531//ADP binding	NA	K13459//disease resistance protein RPS2	XP_006358397.1//PREDICTED: disease resistance protein At4g27190-like [Solanum tuberosum]	NA
Soltu.DM.05G018170	1866	4667	2040	-1.18358	9.42724e-227	Down	8.09632e-228	NA	GO:0016788//hydrolase activity, acting on ester bonds	NA	K00679//phospholipid:diacylglycerol acyltransferase [EC:2.3.1.158];K10691//E3 ubiquitin-protein ligase UBR4 [EC:2.3.2.27];K14209//solute carrier family 36 (proton-coupled amino acid transporter)	KAG5606762.1//hypothetical protein H5410_028254 [Solanum commersonii]	NA
Soltu.DM.07G004010	1089	328	1716	2.39763	3.01966e-226	Up	2.59762e-227	GO:0016021//integral component of membrane	GO:0005215//transporter activity	NA	K07893//Ras-related protein Rab-6A;K00850//6-phosphofructokinase 1 [EC:2.7.1.11]	XP_006364706.1//PREDICTED: purine permease 3-like [Solanum tuberosum]	NA
Soltu.DM.05G008050	1194	1392.02	3612.06	1.38599	5.69098e-226	Up	4.89961e-227	GO:0016021//integral component of membrane	NA	NA	K03549//KUP system potassium uptake protein	XP_015168082.1//PREDICTED: uncharacterized protein LOC102586185 isoform X1 [Solanum tuberosum];XP_015168083.1//PREDICTED: uncharacterized protein LOC102586185 isoform X2 [Solanum tuberosum]	NA
Soltu.DM.11G011430	1980	2443	686	-1.82202	1.86153e-225	Down	1.60399e-226	NA	NA	NA	K05681//ATP-binding cassette, subfamily G (WHITE), member 2	XP_006351917.2//PREDICTED: ABC transporter G family member 25 [Solanum tuberosum]	NA
Soltu.DM.06G003130	995	1486.83	3756.15	1.34737	4.55151e-225	Up	3.92502e-226	GO:0016021//integral component of membrane	GO:0016717//oxidoreductase activity, acting on paired donors, with oxidation of a pair of donors resulting in the reduction of molecular oxygen to two molecules of water	GO:0006629//lipid metabolic process	K10257//acyl-lipid omega-3 desaturase [EC:1.14.19.25 1.14.19.35 1.14.19.36]	XP_025887067.1//omega-3 fatty acid desaturase isoform X1 [Solanum lycopersicum]	NA
Soltu.DM.02G016290.1	1304	714.58	2465.55	1.79709	6.9282e-225	Up	5.97947e-226	NA	GO:0008970//phospholipase A1 activity	GO:0006629//lipid metabolic process	K00145//N-acetyl-gamma-glutamyl-phosphate reductase [EC:1.2.1.38]	XP_006362432.1//PREDICTED: phospholipase A1-II 1-like [Solanum tuberosum]	NA
Soltu.DM.10G016660	495	2717.38	5582.22	1.04897	7.8302e-225	Up	6.76349e-226	GO:0033179//proton-transporting V-type ATPase, V0 domain;GO:0016021//integral component of membrane;GO:0005774//vacuolar membrane	GO:0046961//proton-transporting ATPase activity, rotational mechanism;GO:0015078//proton transmembrane transporter activity	GO:0015991//ATP hydrolysis coupled proton transport	K02155//V-type H+-transporting ATPase 16kDa proteolipid subunit	NP_001233967.1//V-type proton ATPase 16 kDa proteolipid subunit [Solanum lycopersicum]	NA
Soltu.DM.08G004210.1	1338	372.93	1802.52	2.28339	2.90674e-224	Up	2.51486e-225	NA	NA	NA	K07437//cytochrome P450 family 26 subfamily A	XP_019070767.1//cytochrome P450 87A3-like isoform X2 [Solanum lycopersicum];TMW93323.1//hypothetical protein EJD97_011870 [Solanum chilense]	NA
Soltu.DM.12G007690	1950	1850	4307	1.22951	7.19326e-224	Up	6.23366e-225	NA	NA	NA	K01051//pectinesterase [EC:3.1.1.11]	XP_006364133.1//PREDICTED: trihelix transcription factor GT-2-like isoform X1 [Solanum tuberosum]	NA
Soltu.DM.03G009780.1	2542	1550.01	3845.31	1.32117	1.43548e-223	Up	1.245e-224	NA	GO:0004385//guanylate kinase activity	NA	K00942//guanylate kinase [EC:2.7.4.8]	XP_027771559.1//guanylate kinase 2 isoform X1 [Solanum pennellii]	NA
Soltu.DM.05G025640.1	1564	1588.33	3902.07	1.30708	3.81251e-223	Up	3.312e-224	NA	GO:0016787//hydrolase activity	NA	K11838//ubiquitin carboxyl-terminal hydrolase 7 [EC:3.4.19.12]	XP_015163562.1//PREDICTED: ubiquitin carboxyl-terminal hydrolase 12-like [Solanum tuberosum];KAG5607775.1//hypothetical protein H5410_029267, partial [Solanum commersonii]	NA
Soltu.DM.04G003260.1	3615	743	2505.4	1.76396	9.97264e-223	Up	8.67047e-224	GO:0016021//integral component of membrane;GO:0030133//transport vesicle	GO:0017022//myosin binding	NA	K11844//ubiquitin carboxyl-terminal hydrolase 16/45 [EC:3.4.19.12];K04733//interleukin-1 receptor-associated kinase 4 [EC:2.7.11.1];K06268//serine/threonine-protein phosphatase 2B regulatory subunit	XP_006355076.1//PREDICTED: myosin-binding protein 2 isoform X2 [Solanum tuberosum];XP_006355075.1//PREDICTED: myosin-binding protein 2 isoform X1 [Solanum tuberosum]	NA
Soltu.DM.07G025040	675	1497	3756	1.33747	1.52177e-222	Up	1.32414e-223	GO:0016021//integral component of membrane	NA	NA	K15082//DNA repair protein RAD7	XP_006360119.1//PREDICTED: uncharacterized protein LOC102582458 [Solanum tuberosum]	NA
Soltu.DM.10G025140	936	2335	637	-1.86371	3.00693e-222	Down	2.62067e-223	NA	NA	NA	K09287//RAV-like factor	XP_006339143.2//PREDICTED: B3 domain-containing protein At2g36080 [Solanum tuberosum]	NA
Soltu.DM.10G005270	1208	1975.7	455.08	-2.10782	4.96074e-221	Down	4.32702e-222	NA	NA	NA	K13422//transcription factor MYC2	XP_006361006.1//PREDICTED: transcription factor MYC4-like [Solanum tuberosum]	NA
Soltu.DM.03G015270	1147	1385.13	3568.1	1.37549	1.10739e-220	Up	9.66706e-222	NA	GO:0004805//trehalose-phosphatase activity	GO:0005992//trehalose biosynthetic process	K01087//trehalose 6-phosphate phosphatase [EC:3.1.3.12]	XP_006366166.1//PREDICTED: trehalose-phosphate phosphatase A [Solanum tuberosum]	NA
Soltu.DM.01G038070	825	2392	672	-1.82133	1.1545e-220	Down	1.00865e-221	NA	NA	NA	NA	XP_006361886.1//PREDICTED: uncharacterized protein LOC102591628 [Solanum tuberosum]	NA
Soltu.DM.01G040600	990	2429	5130	1.08895	1.24006e-219	Up	1.08778e-220	NA	GO:0005524//ATP binding;GO:0016887//ATPase activity	NA	K12608//CCR4-NOT complex subunit CAF16	XP_006344794.1//PREDICTED: ABC transporter I family member 20 [Solanum tuberosum]	NA
Soltu.DM.07G002670	243	1432	209	-2.76611	1.26505e-219	Down	1.11059e-220	NA	GO:0004866//endopeptidase inhibitor activity	NA	NA	XP_015169937.1//PREDICTED: metallocarboxypeptidase inhibitor-like [Solanum tuberosum]	NA
Soltu.DM.02G020110	624	1854	399	-2.20583	1.41199e-219	Down	1.2406e-220	NA	NA	NA	K20855//beta-1,3-galactosyltransferase 1/2/3/4/5/7/8 [EC:2.4.1.-]	XP_006348114.1//PREDICTED: uncharacterized protein LOC102595538 [Solanum tuberosum]	NA
Soltu.DM.03G011660	1428	883	2734	1.64088	1.677e-219	Up	1.47462e-220	NA	NA	NA	K15397//3-ketoacyl-CoA synthase [EC:2.3.1.199]	XP_006355165.1//PREDICTED: 3-ketoacyl-CoA synthase 5-like [Solanum tuberosum]	NA
Soltu.DM.02G034350	1234	1966	454	-2.10415	1.80325e-219	Down	1.58691e-220	NA	NA	NA	K00688//glycogen phosphorylase [EC:2.4.1.1]	TMX05895.1//hypothetical protein EJD97_000029 [Solanum chilense];XP_006338714.1//PREDICTED: ACT domain-containing protein ACR6 isoform X2 [Solanum tuberosum]	NA
Soltu.DM.09G005880	702	874.21	2718.1	1.6469	2.25761e-219	Up	1.98995e-220	GO:0016021//integral component of membrane	GO:0015267//channel activity	NA	K09872//aquaporin PIP	KAF3646460.1//Aquaporin PIP2-1 [Capsicum annuum]	NA
Soltu.DM.04G027200	1923	4446	1930	-1.19356	5.79575e-219	Down	5.1291e-220	NA	GO:0016758//transferase activity, transferring hexosyl groups	GO:0005975//carbohydrate metabolic process;GO:0030259//lipid glycosylation	K05841//sterol 3beta-glucosyltransferase [EC:2.4.1.173]	TMW87752.1//hypothetical protein EJD97_019527 [Solanum chilense]	NA
Soltu.DM.03G030200	982	1454	220	-2.7141	1.3198e-218	Down	1.16986e-219	GO:0005634//nucleus	GO:0003677//DNA binding	NA	K09422//transcription factor MYB, plant	XP_006364601.1//PREDICTED: myb-related protein 306 [Solanum tuberosum]	NA
Soltu.DM.04G011540	330	1117	90	-3.62321	2.11696e-218	Down	1.88094e-219	NA	NA	NA	NA	XP_006358012.1//PREDICTED: uncharacterized protein LOC102595586 isoform X1 [Solanum tuberosum];XP_006358013.1//PREDICTED: uncharacterized protein LOC102595586 isoform X2 [Solanum tuberosum]	NA
Soltu.DM.12G020490.1	1319	1481.96	3698.41	1.32975	3.17726e-217	Up	2.83201e-218	NA	GO:0016788//hydrolase activity, acting on ester bonds	NA	K01206//alpha-L-fucosidase [EC:3.2.1.51]	KAG5570472.1//hypothetical protein H5410_060238 [Solanum commersonii]	NA
Soltu.DM.12G012210.3	1058	2056.46	4563.7	1.16039	1.83204e-216	Up	1.63814e-217	NA	NA	NA	NA	KAG5572297.1//hypothetical protein H5410_062063 [Solanum commersonii]	NA
Soltu.DM.01G029600	1887	3539	1364	-1.36515	7.17865e-215	Down	6.43412e-216	GO:0016021//integral component of membrane	GO:0005506//iron ion binding;GO:0016491//oxidoreductase activity	GO:0008610//lipid biosynthetic process	K15404//aldehyde decarbonylase [EC:4.1.99.5]	TMW89006.1//hypothetical protein EJD97_017773 [Solanum chilense]	NA
Soltu.DM.01G031970	855	3583	1392	-1.35366	9.47281e-215	Down	8.49703e-216	GO:0005737//cytoplasm	GO:0003824//catalytic activity	GO:0009072//aromatic amino acid family metabolic process	K01800//maleylacetoacetate isomerase [EC:5.2.1.2]	XP_006339429.1//PREDICTED: glutathione S-transferase zeta class-like isoform X1 [Solanum tuberosum]	NA
Soltu.DM.01G050530.1	4402	2711.81	5495.63	1.02938	1.13811e-214	Up	1.02248e-215	NA	NA	GO:0009733//response to auxin	K14488//SAUR family protein	TMW84538.1//hypothetical protein EJD97_024966 [Solanum chilense]	NA
Soltu.DM.12G004580	1029	2511	5208	1.06282	2.27781e-214	Up	2.04801e-215	GO:0016021//integral component of membrane	NA	NA	K15285//solute carrier family 35, member E3	XP_015061618.1//UDP-rhamnose/UDP-galactose transporter 1-like [Solanum pennellii]	NA
Soltu.DM.05G025420	2457	341	1688	2.31782	6.78196e-214	Up	6.10254e-215	GO:0016021//integral component of membrane	GO:0004672//protein kinase activity;GO:0005524//ATP binding	NA	K04733//interleukin-1 receptor-associated kinase 4 [EC:2.7.11.1]	XP_006345917.1//PREDICTED: receptor-like protein kinase HERK 1 [Solanum tuberosum]	NA
Soltu.DM.02G031810.1	570	907	17	-5.72714	9.7472e-214	Down	8.77761e-215	NA	NA	NA	NA	KAG5624268.1//hypothetical protein H5410_009486 [Solanum commersonii]	NA
Soltu.DM.01G040670	1106	1181.34	3198	1.4471	1.32666e-213	Up	1.19563e-214	GO:0016021//integral component of membrane	GO:0022857//transmembrane transporter activity	NA	K17500//integrin-linked kinase-associated serine/threonine phosphatase 2C [EC:3.1.3.16]	XP_015163052.1//PREDICTED: WAT1-related protein At1g09380-like isoform X2 [Solanum tuberosum];XP_006344801.1//PREDICTED: WAT1-related protein At1g09380-like isoform X1 [Solanum tuberosum]	NA
Soltu.DM.10G024000	1479	1055	2988	1.51229	4.2489e-213	Up	3.84127e-214	NA	GO:0003676//nucleic acid binding;GO:0046872//metal ion binding	NA	K12309//beta-galactosidase [EC:3.2.1.23];K22410//PR domain zinc finger protein 16	XP_006339068.1//PREDICTED: zinc finger protein JACKDAW-like [Solanum tuberosum]	NA
Soltu.DM.03G034350	456	3315	1233	-1.41648	6.9409e-213	Down	6.2799e-214	NA	NA	NA	NA	XP_015161748.1//PREDICTED: uncharacterized protein LOC107059577 [Solanum tuberosum]	NA
Soltu.DM.05G025870	1026	700	2376	1.77346	7.22045e-213	Up	6.53793e-214	NA	NA	NA	K20363//protein YIPF5/7;K02952//small subunit ribosomal protein S13	XP_006346001.1//PREDICTED: uncharacterized protein LOC102594761 [Solanum tuberosum]	NA
Soltu.DM.06G017010	1422	1263.77	3320.45	1.404	6.38183e-212	Up	5.79211e-213	GO:0016021//integral component of membrane	NA	NA	K14209//solute carrier family 36 (proton-coupled amino acid transporter)	XP_016575189.1//PREDICTED: amino acid permease 3-like [Capsicum annuum]	NA
Soltu.DM.04G002810	441	1421.66	3566.73	1.33738	2.23216e-211	Up	2.02905e-212	NA	NA	GO:0006952//defense response	NA	XP_006367813.1//PREDICTED: kirola-like [Solanum tuberosum]	NA
Soltu.DM.12G008550.1	1048	1083.15	3023.43	1.4913	3.17123e-211	Up	2.88492e-212	GO:0005737//cytoplasm	GO:0004427//inorganic diphosphatase activity;GO:0000287//magnesium ion binding	GO:0071344//diphosphate metabolic process;GO:0006796//phosphate-containing compound metabolic process	K01507//inorganic pyrophosphatase [EC:3.6.1.1]	XP_006360727.1//PREDICTED: soluble inorganic pyrophosphatase isoform X1 [Solanum tuberosum]	NA
Soltu.DM.03G017990	666	2507	763	-1.70586	3.18546e-211	Down	2.90011e-212	NA	NA	NA	K12600//superkiller protein 3;K13496//UDP-glucosyl transferase 73C [EC:2.4.1.-]	XP_006353879.1//PREDICTED: uncharacterized protein LOC102606329 [Solanum tuberosum]	NA
Soltu.DM.07G002530	1277	3511.23	1363.59	-1.35422	1.30656e-210	Down	1.19599e-211	GO:0005634//nucleus	GO:0003677//DNA binding	GO:0006355//regulation of transcription, DNA-templated	K16670//homeobox protein Meis2;K15613//homeobox protein Meis1	KAG5593989.1//hypothetical protein H5410_035221 [Solanum commersonii];AEW69803.1//Hop-interacting protein THI041 [Solanum lycopersicum]	NA
Soltu.DM.12G030180	3063	2577.19	5272.75	1.04311	1.61207e-210	Up	1.47678e-211	NA	NA	NA	K04733//interleukin-1 receptor-associated kinase 4 [EC:2.7.11.1]	XP_006358931.1//PREDICTED: probable LRR receptor-like serine/threonine-protein kinase At1g53430 [Solanum tuberosum]	NA
Soltu.DM.08G020010	1041	2247	623	-1.84034	2.56118e-210	Down	2.34805e-211	GO:0016021//integral component of membrane	NA	NA	NA	XP_006359944.1//PREDICTED: uncharacterized protein LOC102602655 [Solanum tuberosum]	NA
Soltu.DM.04G030250	879	749	2442	1.71538	7.09991e-209	Up	6.54923e-210	GO:0005634//nucleus	GO:0003700//DNA-binding transcription factor activity;GO:0043565//sequence-specific DNA binding	NA	K09338//homeobox-leucine zipper protein	XP_015158857.1//PREDICTED: homeobox-leucine zipper protein ATHB-6-like [Solanum tuberosum]	NA
Soltu.DM.07G014970	459	3505	1367	-1.34805	8.72054e-209	Down	8.06265e-210	NA	NA	NA	K16285//RING/U-box domain-containing protein [EC:2.3.2.27]	XP_006357677.1//PREDICTED: probable E3 ubiquitin-protein ligase XERICO [Solanum tuberosum]	NA
Soltu.DM.08G009840.1	3253	1499.9	258.16	-2.52818	9.27424e-209	Down	8.58114e-210	NA	GO:0004674//protein serine/threonine kinase activity;GO:0005524//ATP binding	GO:0007165//signal transduction	NA	XP_015161868.1//PREDICTED: uncharacterized protein LOC107059660 [Solanum tuberosum]	NA
Soltu.DM.12G025610	1893	2748	5496	1.01035	3.10265e-208	Up	2.87516e-209	GO:0016021//integral component of membrane	GO:0036374//glutathione hydrolase activity	GO:0006751//glutathione catabolic process	K18592//gamma-glutamyltranspeptidase / glutathione hydrolase / leukotriene-C4 hydrolase [EC:2.3.2.2 3.4.19.13 3.4.19.14]	XP_006353508.1//PREDICTED: gamma-glutamyltranspeptidase 3 [Solanum tuberosum]	NA
Soltu.DM.01G039610	876	1289.94	171.02	-2.90472	5.22755e-208	Down	4.85166e-209	GO:0005886//plasma membrane;GO:0016021//integral component of membrane	NA	GO:0008643//carbohydrate transport	K15382//solute carrier family 50 (sugar transporter)	XP_006344692.1//PREDICTED: bidirectional sugar transporter SWEET16-like [Solanum tuberosum]	NA
Soltu.DM.01G051570	1692	1003	2871	1.52758	7.52807e-208	Up	6.99208e-209	GO:0016021//integral component of membrane	NA	NA	K19476//vacuolar protein sorting-associated protein IST1;K15015//solute carrier family 32 (vesicular inhibitory amino acid transporter);K14209//solute carrier family 36 (proton-coupled amino acid transporter)	XP_006364520.1//PREDICTED: lysine histidine transporter-like 8 [Solanum tuberosum]	NA
Soltu.DM.01G025490	1454	1119	3061	1.46214	1.10249e-207	Up	1.02477e-208	NA	NA	NA	NA	XP_006349150.1//PREDICTED: uncharacterized protein LOC102587599 [Solanum tuberosum]	NA
Soltu.DM.04G033180	963	5071	2415	-1.0599	2.30404e-206	Down	2.15139e-207	GO:0005634//nucleus	GO:0003677//DNA binding	NA	K09422//transcription factor MYB, plant	XP_006367421.1//PREDICTED: transcription factor MYB44-like [Solanum tuberosum]	NA
Soltu.DM.11G004840	2512	2103	4555	1.12535	9.35349e-206	Up	8.76025e-207	NA	NA	NA	K01931//protein neuralized [EC:2.3.2.27]	XP_006360515.1//PREDICTED: uncharacterized protein LOC102590154 isoform X1 [Solanum tuberosum];XP_015170343.1//PREDICTED: uncharacterized protein LOC102590154 isoform X3 [Solanum tuberosum]	NA
Soltu.DM.04G002880	444	423	1816	2.11239	2.69394e-205	Up	2.52689e-206	NA	NA	GO:0006952//defense response	NA	XP_006367206.1//PREDICTED: kirola-like [Solanum tuberosum]	NA
Soltu.DM.08G023030	1899	1234	3230	1.39854	5.49192e-205	Up	5.15525e-206	NA	GO:0004439//phosphatidylinositol-4,5-bisphosphate 5-phosphatase activity;GO:0034485//phosphatidylinositol-3,4,5-trisphosphate 5-phosphatase activity	GO:0046856//phosphatidylinositol dephosphorylation	K20279//synaptojanin [EC:3.1.3.36]	XP_006358576.1//PREDICTED: type I inositol polyphosphate 5-phosphatase 2-like [Solanum tuberosum]	NA
Soltu.DM.06G009480	3171	1490	3630	1.29501	9.5904e-205	Up	9.01603e-206	NA	NA	GO:0019538//protein metabolic process;GO:1902347//response to strigolactone	K03695//ATP-dependent Clp protease ATP-binding subunit ClpB	XP_006338840.1//PREDICTED: uncharacterized protein LOC102599854 [Solanum tuberosum]	NA
Soltu.DM.03G025700	960	644	2230	1.80226	2.43767e-204	Up	2.2934e-205	NA	NA	NA	K10406//kinesin family member C2/C3	XP_006344483.1//PREDICTED: uncharacterized protein LOC102586788 [Solanum tuberosum]	NA
Soltu.DM.02G030360	1644	2371	4931	1.06674	2.93876e-204	Up	2.76691e-205	GO:0000139//Golgi membrane;GO:0016021//integral component of membrane	GO:0047262//polygalacturonate 4-alpha-galacturonosyltransferase activity	GO:0045489//pectin biosynthetic process;GO:0071555//cell wall organization	K13648//alpha-1,4-galacturonosyltransferase [EC:2.4.1.43]	XP_006338312.1//PREDICTED: probable galacturonosyltransferase 9 [Solanum tuberosum]	NA
Soltu.DM.07G015120.1	1389	4590.59	2097.83	-1.11943	3.77843e-204	Down	3.56282e-205	NA	GO:0016747//transferase activity, transferring acyl groups other than amino-acyl groups	NA	K00626//acetyl-CoA C-acetyltransferase [EC:2.3.1.9]	AOX15268.1//acetyl CoA acetyltransferase [Withania somnifera]	NA
Soltu.DM.07G018620	774	4362	1947	-1.15339	1.58803e-203	Down	1.50414e-204	NA	GO:0008270//zinc ion binding	NA	K12135//zinc finger protein CONSTANS	XP_006360539.1//PREDICTED: zinc finger protein CONSTANS-LIKE 3-like [Solanum tuberosum]	NA
Soltu.DM.07G023720	2103	1959.88	4328.97	1.15361	1.67446e-203	Up	1.5872e-204	GO:0005623//cell	NA	GO:0045454//cell redox homeostasis	K09527//DnaJ homolog subfamily C member 7	XP_006348295.1//PREDICTED: TPR repeat-containing thioredoxin TTL1-like [Solanum tuberosum]	NA
Soltu.DM.04G030010	939	2672.21	5350.03	1.01186	3.0543e-203	Up	2.9016e-204	NA	NA	NA	K00020//3-hydroxyisobutyrate dehydrogenase [EC:1.1.1.31];K14299//nucleoporin SEH1	XP_006363271.1//PREDICTED: protein EXORDIUM-like [Solanum tuberosum]	NA
Soltu.DM.07G018290.1	4143	1438.95	3539.47	1.30887	5.68642e-203	Up	5.41017e-204	NA	NA	NA	K02184//formin 2	XP_019070508.1//STOREKEEPER protein [Solanum lycopersicum]	NA
Soltu.DM.07G006840	3123	1224	3200	1.39682	1.01035e-202	Up	9.62698e-204	NA	NA	GO:0019538//protein metabolic process	K03695//ATP-dependent Clp protease ATP-binding subunit ClpB	XP_006344524.1//PREDICTED: uncharacterized protein LOC102606054 [Solanum tuberosum]	NA
Soltu.DM.11G006400	1137	1455	3562	1.30202	1.29204e-202	Up	1.23293e-203	NA	NA	NA	NA	XP_006361471.1//PREDICTED: protein trichome birefringence-like 36 [Solanum tuberosum]	NA
Soltu.DM.10G003790	1662	1028	81	-3.65542	1.99508e-202	Down	1.90662e-203	NA	NA	NA	K01835//phosphoglucomutase [EC:5.4.2.2];K20473//neuroblastoma-amplified sequence	XP_006364103.1//PREDICTED: seed biotin-containing protein SBP65-like [Solanum tuberosum]	NA
Soltu.DM.04G033970	1287	1414	3497	1.31669	2.14375e-202	Up	2.05021e-203	NA	GO:0004722//protein serine/threonine phosphatase activity	NA	K17500//integrin-linked kinase-associated serine/threonine phosphatase 2C [EC:3.1.3.16]	XP_006354899.1//PREDICTED: probable protein phosphatase 2C 12 [Solanum tuberosum]	NA
Soltu.DM.03G002670	1371	1439	3535	1.30699	2.84087e-202	Up	2.71892e-203	GO:0005623//cell	GO:0016671//oxidoreductase activity, acting on a sulfur group of donors, disulfide as acceptor	GO:0045454//cell redox homeostasis;GO:0019419//sulfate reduction	K05907//adenylyl-sulfate reductase (glutathione) [EC:1.8.4.9]	XP_006343282.1//PREDICTED: 5'-adenylylsulfate reductase 3, chloroplastic-like [Solanum tuberosum]	NA
Soltu.DM.02G033670	474	310	1568	2.34894	5.87775e-202	Up	5.63375e-203	NA	NA	NA	K09555//BCL2-associated athanogene 1	XP_006338639.1//PREDICTED: BAG family molecular chaperone regulator 2-like [Solanum tuberosum]	NA
Soltu.DM.09G008790	2985	614.19	2162.99	1.82662	6.66517e-202	Up	6.39319e-203	GO:0016021//integral component of membrane	NA	NA	K13420//LRR receptor-like serine/threonine-protein kinase FLS2 [EC:2.7.11.1]	XP_006362370.1//PREDICTED: receptor-like protein 12 [Solanum tuberosum]	NA
Soltu.DM.03G001870	2088	606	2147	1.83528	1.03803e-201	Up	9.96407e-203	GO:0016021//integral component of membrane	GO:0005509//calcium ion binding	GO:0055085//transmembrane transport	NA	XP_006343216.1//PREDICTED: uncharacterized protein LOC102593213 [Solanum tuberosum]	NA
Soltu.DM.04G035090	1521	668	2256	1.7662	4.68775e-201	Up	4.50972e-202	NA	GO:0003676//nucleic acid binding	NA	K22410//PR domain zinc finger protein 16;K12309//beta-galactosidase [EC:3.2.1.23]	XP_015161879.1//PREDICTED: protein indeterminate-domain 2-like [Solanum tuberosum]	NA
Soltu.DM.03G004670	291	315	1572	2.32953	1.70596e-200	Up	1.64358e-201	NA	NA	GO:0006869//lipid transport	NA	KAG5614399.1//hypothetical protein H5410_014223 [Solanum commersonii]	NA
Soltu.DM.03G033110	1845	692	2295	1.74	2.52266e-200	Up	2.43399e-201	GO:0005886//plasma membrane;GO:0005783//endoplasmic reticulum;GO:0016021//integral component of membrane	GO:0010329//auxin efflux transmembrane transporter activity	GO:0010315//auxin efflux;GO:0009734//auxin-activated signaling pathway;GO:0055085//transmembrane transport;GO:0009926//auxin polar transport;GO:0010252//auxin homeostasis	K13947//auxin efflux carrier family	XP_006341527.1//PREDICTED: probable auxin efflux carrier component 1c [Solanum tuberosum]	NA
Soltu.DM.08G011500	801	1830	433	-2.06905	4.4222e-200	Down	4.26989e-201	NA	NA	GO:0016036//cellular response to phosphate starvation	K18696//glycerophosphodiester phosphodiesterase [EC:3.1.4.46];K14430//phosphate transporter	XP_006364936.1//PREDICTED: SPX domain-containing protein 1-like [Solanum tuberosum]	NA
Soltu.DM.09G004460	2031	1682	3885	1.21809	3.77578e-199	Up	3.65374e-200	NA	NA	NA	K04733//interleukin-1 receptor-associated kinase 4 [EC:2.7.11.1]	XP_006341184.2//PREDICTED: leucine-rich repeat receptor-like protein kinase PXC1 [Solanum tuberosum]	NA
Soltu.DM.09G020510	908	2131	4546	1.10342	5.59812e-199	Up	5.42509e-200	NA	GO:0046983//protein dimerization activity	NA	K12126//phytochrome-interacting factor 3;K11253//histone H3;K16189//phytochrome-interacting factor 4	XP_006349737.1//PREDICTED: transcription factor UNE12 [Solanum tuberosum]	NA
Soltu.DM.04G025280	1098	4412	2003	-1.12892	6.23607e-199	Down	6.04773e-200	NA	NA	NA	K03875//F-box and leucine-rich repeat protein 1 (S-phase kinase-associated protein 2)	XP_015168274.1//PREDICTED: F-box protein SKP2A [Solanum tuberosum]	NA
Soltu.DM.11G026280	411	847.65	2558.13	1.6039	6.68158e-199	Up	6.48451e-200	NA	NA	NA	K11254//histone H4	KAF3974504.1//hypothetical protein CMV_002182 [Castanea mollissima]	NA
Soltu.DM.06G010300	657	311	1556	2.33321	7.70323e-199	Up	7.48147e-200	GO:0005634//nucleus;GO:0016021//integral component of membrane;GO:0005737//cytoplasm	GO:0004864//protein phosphatase inhibitor activity;GO:0010427//abscisic acid binding;GO:0038023//signaling receptor activity	GO:0009738//abscisic acid-activated signaling pathway;GO:0080163//regulation of protein serine/threonine phosphatase activity	K14496//abscisic acid receptor PYR/PYL family	XP_006353422.1//PREDICTED: abscisic acid receptor PYL4-like [Solanum tuberosum]	NA
Soltu.DM.04G035640	570	532.57	1995.44	1.91602	1.0356e-198	Up	1.00798e-199	NA	NA	NA	K23050//phenylcoumaran benzylic ether reductase [EC:1.3.1.-]	XP_006341956.1//PREDICTED: isoflavone reductase-like protein [Solanum tuberosum]	NA
Soltu.DM.09G009450.1	751	3027.55	1111.39	-1.43543	1.85154e-198	Down	1.80478e-199	NA	NA	NA	K13993//HSP20 family protein	XP_006360819.1//PREDICTED: 17.4 kDa class I heat shock protein-like [Solanum tuberosum];XP_015170489.1//PREDICTED: 17.4 kDa class I heat shock protein-like isoform X2 [Solanum tuberosum]	NA
Soltu.DM.06G032990.1	1970	219	1350.52	2.63486	3.00194e-198	Up	2.92825e-199	NA	NA	NA	K20661//cytochrome P450 family 714 subfamily A polypeptide 1	XP_006366796.1//PREDICTED: cytochrome P450 714C2-like [Solanum tuberosum]	NA
Soltu.DM.04G000190	1458	854	2561	1.59475	1.7012e-197	Up	1.66425e-198	NA	GO:0004616//phosphogluconate dehydrogenase (decarboxylating) activity;GO:0050661//NADP binding	GO:0006098//pentose-phosphate shunt;GO:0019521//D-gluconate metabolic process	K00033//6-phosphogluconate dehydrogenase [EC:1.1.1.44 1.1.1.343]	XP_006363551.1//PREDICTED: 6-phosphogluconate dehydrogenase, decarboxylating 3-like [Solanum tuberosum]	NA
Soltu.DM.10G002220	2520	1607.29	3755.34	1.23466	1.15234e-196	Up	1.1322e-197	NA	NA	NA	K04733//interleukin-1 receptor-associated kinase 4 [EC:2.7.11.1]	XP_006362946.1//PREDICTED: receptor-like protein kinase THESEUS 1 [Solanum tuberosum]	NA
Soltu.DM.01G041140.2	2551	4894.51	2345.53	-1.0509	1.68654e-196	Down	1.65825e-197	NA	NA	NA	K12126//phytochrome-interacting factor 3	XP_006358519.1//PREDICTED: transcription factor PIF3-like [Solanum tuberosum]	NA
Soltu.DM.06G011440	615	2668.96	903.8	-1.55185	2.06991e-196	Down	2.03665e-197	GO:0016021//integral component of membrane	NA	NA	K19040//E3 ubiquitin-protein ligase ATL10/75/76/77/78 [EC:2.3.2.27]	XP_006358749.1//PREDICTED: RING-H2 finger protein ATL74-like [Solanum tuberosum]	NA
Soltu.DM.03G024400	909	3540.36	1443.26	-1.28421	9.09247e-196	Down	8.96568e-197	NA	GO:0050661//NADP binding;GO:0016620//oxidoreductase activity, acting on the aldehyde or oxo group of donors, NAD or NADP as acceptor;GO:0051287//NAD binding	GO:0006006//glucose metabolic process	K00134//glyceraldehyde 3-phosphate dehydrogenase [EC:1.2.1.12]	NP_001234803.2//glyceraldehyde 3-phosphate dehydrogenase [Solanum lycopersicum];NP_001275277.1//glyceraldehyde-3-phosphate dehydrogenase, cytosolic-like [Solanum tuberosum]	NA
Soltu.DM.02G010360	693	132	1128	3.10551	2.01473e-195	Up	1.98806e-196	GO:0016021//integral component of membrane	NA	NA	K15692//E3 ubiquitin-protein ligase RNF13 [EC:2.3.2.27];K19041//E3 ubiquitin-protein ligase RNF38/44 [EC:2.3.2.27];K19037//E3 ubiquitin-protein ligase ATL23 [EC:2.3.2.27]	XP_006357148.1//PREDICTED: RING-H2 finger protein ATL3-like [Solanum tuberosum]	NA
Soltu.DM.03G029210	1845	1045	2864	1.46488	5.9369e-195	Up	5.8709e-196	GO:0005634//nucleus	GO:0003677//DNA binding;GO:0046872//metal ion binding	GO:0006310//DNA recombination;GO:0006260//DNA replication;GO:0006281//DNA repair	K07466//replication factor A1	XP_006345121.1//PREDICTED: replication protein A 70 kDa DNA-binding subunit B [Solanum tuberosum]	NA
Soltu.DM.09G002030.1	1035	4355.13	1984.57	-1.12354	6.80655e-195	Down	6.73569e-196	NA	GO:0016787//hydrolase activity	NA	K07025//putative hydrolase of the HAD superfamily	XP_006341015.1//PREDICTED: suppressor of disruption of TFIIS [Solanum tuberosum]	NA
Soltu.DM.07G012760	2304	2481	5013	1.0251	1.27098e-194	Up	1.25864e-195	NA	GO:0004252//serine-type endopeptidase activity	NA	K15333//tRNA guanosine-2'-O-methyltransferase [EC:2.1.1.34];K12619//5'-3' exoribonuclease 2 [EC:3.1.13.-];K01188//beta-glucosidase [EC:3.2.1.21];K13199//plasminogen activator inhibitor 1 RNA-binding protein;K13124//mitogen-activated protein kinase organizer 1	XP_006342387.1//PREDICTED: subtilisin-like protease SBT1.7 [Solanum tuberosum]	NA
Soltu.DM.11G004550	1473	80.25	985.11	3.62806	2.34222e-194	Up	2.32446e-195	NA	GO:0046872//metal ion binding;GO:0030570//pectate lyase activity	GO:0045490//pectin catabolic process	K01728//pectate lyase [EC:4.2.2.2]	XP_009614672.1//probable pectate lyase 13 [Nicotiana tomentosiformis]	NA
Soltu.DM.01G020530.1	2181	1738.08	401.09	-2.10515	2.57182e-194	Down	2.55413e-195	NA	NA	NA	K15255//ATP-dependent DNA helicase PIF1 [EC:3.6.4.12]	XP_006354286.1//PREDICTED: uncharacterized protein LOC102596342 isoform X2 [Solanum tuberosum];XP_015167233.1//PREDICTED: uncharacterized protein LOC102596342 isoform X1 [Solanum tuberosum]	NA
Soltu.DM.03G025090	1204	926	2662	1.53378	5.72371e-194	Up	5.6884e-195	NA	GO:0030570//pectate lyase activity;GO:0046872//metal ion binding	GO:0045490//pectin catabolic process	K01728//pectate lyase [EC:4.2.2.2]	XP_006351443.1//PREDICTED: probable pectate lyase 18 [Solanum tuberosum];XP_020218108.1//probable pectate lyase 18 [Cajanus cajan];KAG5617995.1//hypothetical protein H5410_017819 [Solanum commersonii]	NA
Soltu.DM.10G004560.1	2937	2584.41	5147.21	1.00431	3.32526e-193	Up	3.30945e-194	NA	NA	NA	K00901//diacylglycerol kinase (ATP) [EC:2.7.1.107]	XP_006365993.1//PREDICTED: diacylglycerol kinase 5-like isoform X3 [Solanum tuberosum];XP_006365995.2//PREDICTED: diacylglycerol kinase 5-like isoform X1 [Solanum tuberosum]	NA
Soltu.DM.07G001430	1173	468	1845	1.98939	3.87256e-193	Up	3.85688e-194	NA	NA	NA	NA	XP_006343563.1//PREDICTED: VAN3-binding protein [Solanum tuberosum]	NA
Soltu.DM.10G019980	1222	3528	1448	-1.27444	8.46858e-193	Down	8.44028e-194	NA	GO:0042132//fructose 1,6-bisphosphate 1-phosphatase activity	GO:0005975//carbohydrate metabolic process	K03841//fructose-1,6-bisphosphatase I [EC:3.1.3.11]	XP_034692597.1//fructose-1,6-bisphosphatase, chloroplastic-like isoform X2 [Vitis riparia];XP_006349477.1//PREDICTED: fructose-1,6-bisphosphatase, chloroplastic-like [Solanum tuberosum]	NA
Soltu.DM.05G007780	1734	3710.47	1567.41	-1.23287	1.63124e-192	Down	1.62694e-193	GO:0016021//integral component of membrane	GO:0022857//transmembrane transporter activity	NA	K14638//solute carrier family 15 (peptide/histidine transporter), member 3/4	XP_006355951.1//PREDICTED: protein NRT1/ PTR FAMILY 1.2-like [Solanum tuberosum]	NA
Soltu.DM.03G000140	1368	1171	3052	1.39237	1.74019e-192	Up	1.73684e-193	NA	GO:0016787//hydrolase activity	NA	K14493//gibberellin receptor GID1 [EC:3.-.-.-]	XP_006356029.1//PREDICTED: probable carboxylesterase 11 [Solanum tuberosum]	NA
Soltu.DM.01G025570	411	1303	3259	1.33294	2.71064e-192	Up	2.70924e-193	GO:0000786//nucleosome;GO:0005634//nucleus	GO:0003677//DNA binding;GO:0046982//protein heterodimerization activity	NA	K11253//histone H3	XP_004229367.1//histone H3.2-like [Solanum lycopersicum]	NA
Soltu.DM.07G010560	1440	1764	3958	1.17627	5.13988e-192	Up	5.14087e-193	NA	GO:0005524//ATP binding	NA	K06694//26S proteasome non-ATPase regulatory subunit 10	XP_006360472.1//PREDICTED: protein CfxQ-like isoform X1 [Solanum tuberosum]	NA
Soltu.DM.11G026300.1	1133	983.35	2744.87	1.49131	6.64193e-192	Up	6.65729e-193	GO:0005694//chromosome;GO:0005634//nucleus;GO:0000786//nucleosome	GO:0003677//DNA binding;GO:0046982//protein heterodimerization activity	GO:0006334//nucleosome assembly	K11254//histone H4	KAE8667190.1//Histone H4 [Hibiscus syriacus]	NA
Soltu.DM.01G035540	1359	2691	933	-1.51784	9.96064e-192	Down	9.99072e-193	NA	GO:0046983//protein dimerization activity	NA	K13422//transcription factor MYC2	XP_006357552.1//PREDICTED: transcription factor MYC2-like [Solanum tuberosum]	NA
Soltu.DM.03G009270	2433	826.55	2480.84	1.59601	1.41571e-191	Up	1.42099e-192	NA	NA	NA	K11294//nucleolin;K17046//protein DEK	XP_006363839.1//PREDICTED: uncharacterized protein LOC102597710 isoform X1 [Solanum tuberosum]	NA
Soltu.DM.05G010400	747	199	1273	2.68774	5.7473e-191	Up	5.77684e-192	GO:0016021//integral component of membrane	GO:0008168//methyltransferase activity	NA	NA	XP_006341779.1//PREDICTED: uncharacterized protein LOC102597043 [Solanum tuberosum]	NA
Soltu.DM.04G002690	1869	636	2145	1.76423	6.10434e-191	Up	6.14003e-192	GO:0005886//plasma membrane;GO:0005783//endoplasmic reticulum;GO:0016021//integral component of membrane	GO:0010329//auxin efflux transmembrane transporter activity	GO:0010315//auxin efflux;GO:0009734//auxin-activated signaling pathway;GO:0009926//auxin polar transport;GO:0010252//auxin homeostasis	K13947//auxin efflux carrier family	XP_006360412.1//PREDICTED: auxin efflux carrier component 3-like [Solanum tuberosum]	NA
Soltu.DM.04G035600.1	1332	2237.67	4638.28	1.06194	7.95399e-191	Up	8.00612e-192	NA	NA	NA	K23050//phenylcoumaran benzylic ether reductase [EC:1.3.1.-]	XP_015161888.1//PREDICTED: LOW QUALITY PROTEIN: isoflavone reductase-like protein [Solanum tuberosum]	NA
Soltu.DM.05G021440	1622	4856	2350	-1.03676	1.02426e-190	Down	1.0317e-191	NA	NA	NA	NA	XP_015167911.1//PREDICTED: BTB/POZ domain-containing protein DOT3 isoform X1 [Solanum tuberosum];XP_006355618.1//PREDICTED: BTB/POZ domain-containing protein DOT3 isoform X2 [Solanum tuberosum]	NA
Soltu.DM.09G023910	714	810	12	-6.06646	1.43559e-190	Down	1.44805e-191	NA	NA	NA	NA	XP_006359886.1//PREDICTED: uncharacterized protein LOC102584557 [Solanum tuberosum]	NA
Soltu.DM.11G012900	1107	343	1582	2.21582	5.73457e-190	Up	5.79242e-191	NA	NA	NA	K01188//beta-glucosidase [EC:3.2.1.21];K01206//alpha-L-fucosidase [EC:3.2.1.51];K00679//phospholipid:diacylglycerol acyltransferase [EC:2.3.1.158];K10691//E3 ubiquitin-protein ligase UBR4 [EC:2.3.2.27]	XP_006339371.1//PREDICTED: GDSL esterase/lipase 2-like [Solanum tuberosum]	NA
Soltu.DM.02G023870	312	215	1303	2.60978	2.37301e-189	Up	2.39863e-190	NA	NA	NA	K03860//phosphatidylinositol glycan, class Q;K20887//xyloglucan glycosyltransferase 4 [EC:2.4.1.-]	XP_006340736.1//PREDICTED: gibberellin-regulated protein 11-like [Solanum tuberosum]	NA
Soltu.DM.06G024370	1351	1900	4138	1.13329	3.66864e-189	Up	3.71343e-190	NA	GO:0004190//aspartic-type endopeptidase activity	NA	K01381//saccharopepsin [EC:3.4.23.25]	XP_006366263.1//PREDICTED: protein ASPARTIC PROTEASE IN GUARD CELL 2-like [Solanum tuberosum]	NA
Soltu.DM.01G003490.1	1669	1622.56	357.06	-2.17368	6.64575e-189	Down	6.73158e-190	NA	NA	NA	K04733//interleukin-1 receptor-associated kinase 4 [EC:2.7.11.1]	XP_027769909.1//cysteine-rich receptor-like protein kinase 2 isoform X1 [Solanum pennellii]	NA
Soltu.DM.11G021170	2889	1700	3839	1.18555	1.31136e-188	Up	1.32922e-189	NA	NA	NA	K11824//AP-2 complex subunit alpha	XP_006349072.1//PREDICTED: AP-2 complex subunit alpha-1-like isoform X1 [Solanum tuberosum]	NA
Soltu.DM.02G023780	912	242	1360	2.50088	1.79324e-188	Up	1.82273e-189	GO:0016021//integral component of membrane	NA	NA	K04733//interleukin-1 receptor-associated kinase 4 [EC:2.7.11.1]	XP_006340742.1//PREDICTED: thaumatin-like protein 1 [Solanum tuberosum]	NA
Soltu.DM.02G030070	2046	874	2542	1.55061	2.97224e-188	Up	3.02323e-189	NA	GO:0052861//glucan endo-1,3-beta-glucanase activity, C-3 substituted reducing group	NA	K01180//endo-1,3(4)-beta-glucanase [EC:3.2.1.6]	KAG5624068.1//hypothetical protein H5410_009286 [Solanum commersonii]	NA
Soltu.DM.07G027930	501	1120	2943	1.40414	4.97859e-188	Up	5.07457e-189	GO:0016021//integral component of membrane	NA	NA	K11584//serine/threonine-protein phosphatase 2A regulatory subunit B'	XP_006346081.1//PREDICTED: GPI-anchored protein LORELEI [Solanum tuberosum]	NA
Soltu.DM.06G023650	757	779	2379	1.62101	6.61586e-188	Up	6.75742e-189	NA	GO:0016787//hydrolase activity	NA	K06130//lysophospholipase II [EC:3.1.1.5]	XP_027773792.1//acyl-protein thioesterase 2-like isoform X2 [Solanum pennellii];XP_006356194.1//PREDICTED: acyl-protein thioesterase 2-like [Solanum tuberosum]	NA
Soltu.DM.03G032460	1739	2154.05	4494.83	1.07157	1.08972e-187	Up	1.11689e-188	NA	GO:0005544//calcium-dependent phospholipid binding	GO:0060548//negative regulation of cell death	K16280//E3 ubiquitin-protein ligase RGLG [EC:2.3.2.27]	KAG5618807.1//hypothetical protein H5410_018631, partial [Solanum commersonii];XP_006341472.1//PREDICTED: protein BONZAI 1-like isoform X1 [Solanum tuberosum]	NA
Soltu.DM.01G039230	345	1168	3012	1.37703	7.76385e-187	Up	7.96839e-188	NA	NA	NA	NA	XP_006344656.1//PREDICTED: rapid alkalinization factor [Solanum tuberosum]	NA
Soltu.DM.12G001510	863	3929	1740	-1.16472	2.45668e-186	Down	2.52487e-187	NA	GO:0016787//hydrolase activity;GO:0003824//catalytic activity	NA	K10144//RING finger and CHY zinc finger domain-containing protein 1 [EC:2.3.2.27];K08726//soluble epoxide hydrolase / lipid-phosphate phosphatase [EC:3.3.2.10 3.1.3.76];K01079//phosphoserine phosphatase [EC:3.1.3.3]	XP_015165243.1//PREDICTED: bifunctional epoxide hydrolase 2-like [Solanum tuberosum]	NA
Soltu.DM.02G013700	855	3424	1410	-1.26964	4.54806e-186	Down	4.67753e-187	NA	GO:0016151//nickel cation binding;GO:0003924//GTPase activity	GO:0006807//nitrogen compound metabolic process	K03189//urease accessory protein	NP_001274849.1//urease accessory protein G-like [Solanum tuberosum]	NA
Soltu.DM.04G000090	1722	2009	563	-1.82492	4.58385e-186	Down	4.71758e-187	GO:0016021//integral component of membrane	GO:0022857//transmembrane transporter activity	NA	K14638//solute carrier family 15 (peptide/histidine transporter), member 3/4	XP_006363540.1//PREDICTED: protein NRT1/ PTR FAMILY 1.2-like [Solanum tuberosum]	NA
Soltu.DM.09G025950	351	1527.98	318.87	-2.25023	1.1188e-185	Down	1.15302e-186	NA	GO:0004867//serine-type endopeptidase inhibitor activity	GO:0009611//response to wounding	NA	XP_006354531.1//PREDICTED: proteinase inhibitor I-B-like [Solanum tuberosum];XP_006354530.1//PREDICTED: proteinase inhibitor I-B-like [Solanum tuberosum]	NA
Soltu.DM.04G011420.1	3231	2063.98	4347.01	1.08495	3.10563e-185	Up	3.2072e-186	NA	NA	NA	K01537//Ca2+-transporting ATPase [EC:3.6.3.8]	XP_006358001.2//PREDICTED: putative calcium-transporting ATPase 11, plasma membrane-type [Solanum tuberosum]	NA
Soltu.DM.01G051960	510	1818	3988	1.14366	5.02406e-185	Up	5.19194e-186	NA	NA	NA	NA	XP_006364342.1//PREDICTED: uncharacterized protein LOC102593979 [Solanum tuberosum]	NA
Soltu.DM.04G038140	1854	1875	4071	1.12884	5.82551e-185	Up	6.02428e-186	GO:0005737//cytoplasm	GO:0047334//diphosphate-fructose-6-phosphate 1-phosphotransferase activity;GO:0005524//ATP binding;GO:0046872//metal ion binding;GO:0003872//6-phosphofructokinase activity	NA	K00895//diphosphate-dependent phosphofructokinase [EC:2.7.1.90]	XP_009777872.1//PREDICTED: pyrophosphate--fructose 6-phosphate 1-phosphotransferase subunit alpha [Nicotiana sylvestris];RVX15838.1//Pyrophosphate--fructose 6-phosphate 1-phosphotransferase subunit alpha [Vitis vinifera]	NA
Soltu.DM.01G026780	2334	659	2153	1.71835	8.92531e-185	Up	9.23616e-186	NA	GO:0004252//serine-type endopeptidase activity	NA	K13199//plasminogen activator inhibitor 1 RNA-binding protein;K01188//beta-glucosidase [EC:3.2.1.21];K14568//rRNA small subunit pseudouridine methyltransferase Nep1 [EC:2.1.1.260];K15333//tRNA guanosine-2'-O-methyltransferase [EC:2.1.1.34];K12619//5'-3' exoribonuclease 2 [EC:3.1.13.-]	XP_006345400.1//PREDICTED: subtilisin-like protease SBT1.7 [Solanum tuberosum]	NA
Soltu.DM.01G031920	831	1718	415	-2.0392	1.82127e-184	Down	1.88985e-185	NA	NA	NA	K15622//myeloid leukemia factor 1	XP_015164473.1//PREDICTED: uncharacterized protein LOC102598275 [Solanum tuberosum]	NA
Soltu.DM.03G027810	438	1055	2815	1.42624	3.57658e-184	Up	3.71884e-185	NA	NA	NA	K03860//phosphatidylinositol glycan, class Q;K20887//xyloglucan glycosyltransferase 4 [EC:2.4.1.-]	XP_006345016.1//PREDICTED: gibberellin-regulated protein 10-like [Solanum tuberosum]	NA
novel_G000134	576	403.42	1674.29	2.06355	7.27063e-184	Up	7.58038e-185	NA	NA	GO:0009733//response to auxin	K14488//SAUR family protein	XP_015169990.1//PREDICTED: auxin-induced protein 15A-like [Solanum tuberosum]	NA
Soltu.DM.02G016400	1203	594	2029	1.78259	2.77644e-183	Up	2.89865e-184	NA	GO:0016788//hydrolase activity, acting on ester bonds	NA	K01206//alpha-L-fucosidase [EC:3.2.1.51]	XP_006362447.1//PREDICTED: GDSL esterase/lipase At1g28580-like [Solanum tuberosum]	NA
Soltu.DM.06G024820	1371	1308	3208	1.30466	3.40787e-183	Up	3.56029e-184	NA	GO:0004185//serine-type carboxypeptidase activity	NA	K16297//serine carboxypeptidase-like clade II [EC:3.4.16.-]	XP_015159912.1//PREDICTED: serine carboxypeptidase-like 45 [Solanum tuberosum]	NA
Soltu.DM.03G032020	1935	1659	389	-2.08212	5.58241e-183	Down	5.84391e-184	NA	NA	NA	K15404//aldehyde decarbonylase [EC:4.1.99.5]	QOS14439.1//ECERIFERUM 3-like protein transcript variant X1 [Solanum tuberosum];XP_015068374.1//very-long-chain aldehyde decarbonylase CER3-like isoform X1 [Solanum pennellii]	NA
Soltu.DM.03G035810	852	1863	4039	1.12672	5.71043e-183	Up	5.98197e-184	GO:0005634//nucleus	NA	GO:0009734//auxin-activated signaling pathway;GO:0006355//regulation of transcription, DNA-templated	K14484//auxin-responsive protein IAA	XP_015162257.1//PREDICTED: auxin-responsive protein IAA26 [Solanum tuberosum]	NA
Soltu.DM.06G028030	1029	529	1907	1.86032	1.24101e-182	Up	1.30265e-183	NA	GO:0046872//metal ion binding	GO:0030001//metal ion transport	K04733//interleukin-1 receptor-associated kinase 4 [EC:2.7.11.1]	XP_006347343.1//PREDICTED: neurofilament medium polypeptide-like [Solanum tuberosum]	NA
Soltu.DM.06G033360.1	559	198.36	1235.55	2.64931	1.43991e-182	Up	1.51347e-183	NA	NA	NA	NA	XP_006352822.1//PREDICTED: uncharacterized protein LOC102588811 isoform X2 [Solanum tuberosum];XP_006352662.2//PREDICTED: uncharacterized protein LOC102588811 isoform X1 [Solanum tuberosum]	NA
Soltu.DM.01G008490	1512	444	1746	1.98577	2.01082e-182	Up	2.11639e-183	NA	GO:0016705//oxidoreductase activity, acting on paired donors, with incorporation or reduction of molecular oxygen;GO:0004497//monooxygenase activity;GO:0020037//heme binding;GO:0005506//iron ion binding	NA	K20617//cytochrome P450 family 71 subfamily A	XP_006367342.1//PREDICTED: cytochrome P450 83B1-like [Solanum tuberosum]	NA
Soltu.DM.01G019200	729	2049	4298	1.0791	1.41874e-181	Up	1.49523e-182	NA	NA	NA	K16189//phytochrome-interacting factor 4	XP_006354315.1//PREDICTED: transcription factor bHLH148-like [Solanum tuberosum]	NA
Soltu.DM.06G023420	1308	1562.61	3584.71	1.20825	1.50422e-181	Up	1.58638e-182	NA	NA	NA	NA	XP_006356174.1//PREDICTED: protein CDI-like [Solanum tuberosum]	NA
Soltu.DM.12G011490.1	2757	1122.04	2901.71	1.38113	7.39111e-181	Up	7.80004e-182	GO:0016021//integral component of membrane	GO:0022857//transmembrane transporter activity	GO:0006857//oligopeptide transport	K14638//solute carrier family 15 (peptide/histidine transporter), member 3/4	XP_006346628.1//PREDICTED: protein NRT1/ PTR FAMILY 8.3-like [Solanum tuberosum]	NA
Soltu.DM.05G010270	1311	825	2417	1.5611	7.92692e-181	Up	8.3711e-182	GO:0005886//plasma membrane	GO:0016874//ligase activity	NA	K03362//F-box and WD-40 domain protein 1/11;K16794//platelet-activating factor acetylhydrolase IB subunit alpha;K14963//COMPASS component SWD3	XP_006341793.1//PREDICTED: E3 ubiquitin-protein ligase TRAF7 [Solanum tuberosum]	NA
Soltu.DM.02G019880.1	1740	417.87	1687.29	2.02393	9.79755e-181	Up	1.03535e-181	GO:0016021//integral component of membrane	GO:0004553//hydrolase activity, hydrolyzing O-glycosyl compounds	GO:0005975//carbohydrate metabolic process	K05350//beta-glucosidase [EC:3.2.1.21]	XP_006348093.1//PREDICTED: beta-glucosidase 18-like [Solanum tuberosum];XP_015164557.1//PREDICTED: beta-glucosidase 18-like isoform X1 [Solanum tuberosum]	NA
Soltu.DM.09G009070	723	984	2679	1.45532	1.08301e-180	Up	1.14522e-181	GO:0005739//mitochondrion;GO:0009570//chloroplast stroma;GO:0009535//chloroplast thylakoid membrane	GO:0008199//ferric iron binding;GO:0019904//protein domain specific binding;GO:0004322//ferroxidase activity	GO:0010043//response to zinc ion;GO:0009735//response to cytokinin;GO:0042542//response to hydrogen peroxide;GO:0006826//iron ion transport;GO:0015979//photosynthesis;GO:0009908//flower development;GO:0010039//response to iron ion;GO:0048366//leaf development;GO:0009409//response to cold;GO:0009617//response to bacterium;GO:0006879//cellular iron ion homeostasis	K00522//ferritin heavy chain [EC:1.16.3.2]	XP_006359555.1//PREDICTED: ferritin-3, chloroplastic [Solanum tuberosum]	NA
Soltu.DM.01G047440	543	3661.45	1589.47	-1.19352	1.41816e-180	Down	1.50063e-181	GO:0005623//cell	GO:0015035//protein disulfide oxidoreductase activity;GO:0008047//enzyme activator activity	GO:0006662//glycerol ether metabolic process;GO:0045454//cell redox homeostasis	K03671//thioredoxin 1	XP_006346404.1//PREDICTED: thioredoxin M3, chloroplastic-like isoform X1 [Solanum tuberosum]	NA
Soltu.DM.12G026680	563	1560	3573	1.20594	2.03418e-180	Up	2.15392e-181	NA	NA	GO:0007275//multicellular organism development	NA	XP_006345225.1//PREDICTED: axial regulator YABBY 5-like [Solanum tuberosum]	NA
Soltu.DM.05G025640	2040	1443.05	3396.44	1.24525	2.15812e-180	Up	2.28819e-181	NA	GO:0016787//hydrolase activity	NA	K11838//ubiquitin carboxyl-terminal hydrolase 7 [EC:3.4.19.12]	KAG5607775.1//hypothetical protein H5410_029267, partial [Solanum commersonii]	NA
Soltu.DM.01G039520	858	2175	672	-1.68413	3.48541e-180	Down	3.70289e-181	NA	GO:0003723//RNA binding	NA	K12890//splicing factor, arginine/serine-rich 1	XP_006344683.1//PREDICTED: serine/arginine-rich splicing factor SR30 [Solanum tuberosum]	NA
Soltu.DM.05G006950	1164	1248	3079	1.3132	1.18132e-177	Up	1.27006e-178	NA	NA	NA	K20893//probable galacturonosyltransferase-like 1 [EC:2.4.1.-]	XP_006357215.1//PREDICTED: probable galacturonosyltransferase-like 9 [Solanum tuberosum]	NA
Soltu.DM.03G029000	1098	742	2257	1.61527	1.91594e-177	Up	2.06122e-178	NA	GO:0016866//intramolecular transferase activity	GO:0071669//plant-type cell wall organization or biogenesis	K13379//reversibly glycosylated polypeptide / UDP-arabinopyranose mutase [EC:2.4.1.- 5.4.99.30]	XP_006345104.1//PREDICTED: alpha-1,4-glucan-protein synthase [UDP-forming] 2-like [Solanum tuberosum]	NA
Soltu.DM.10G002460.1	1845	3630.32	1589.4	-1.18126	3.65539e-176	Down	3.94548e-177	GO:0016021//integral component of membrane	GO:0015297//antiporter activity;GO:0015238//drug transmembrane transporter activity	NA	K03327//multidrug resistance protein, MATE family	XP_015170155.1//PREDICTED: protein DETOXIFICATION 19-like isoform X2 [Solanum tuberosum];TMW85067.1//hypothetical protein EJD97_023851 [Solanum chilense]	NA
Soltu.DM.03G029480	2187	2641	960	-1.44963	7.34546e-176	Down	7.93877e-177	GO:0016021//integral component of membrane	GO:0005524//ATP binding;GO:0003951//NAD+ kinase activity;GO:0004143//diacylglycerol kinase activity	GO:0007205//protein kinase C-activating G protein-coupled receptor signaling pathway;GO:0035556//intracellular signal transduction	K00901//diacylglycerol kinase (ATP) [EC:2.7.1.107]	XP_006345150.1//PREDICTED: diacylglycerol kinase 1-like [Solanum tuberosum]	NA
Soltu.DM.06G031000	1232	3875	1755	-1.13237	9.45574e-176	Down	1.02262e-176	NA	GO:0004674//protein serine/threonine kinase activity;GO:0005524//ATP binding	NA	K04733//interleukin-1 receptor-associated kinase 4 [EC:2.7.11.1];K18873//pathogen-induced protein kinase	XP_006367657.1//PREDICTED: serine/threonine-protein kinase CDL1 [Solanum tuberosum]	NA
Soltu.DM.01G000500.1	1173	253.14	1327.62	2.40119	1.13048e-175	Up	1.22447e-176	GO:0016021//integral component of membrane	GO:0016627//oxidoreductase activity, acting on the CH-CH group of donors	GO:0006629//lipid metabolic process	NA	XP_006364040.1//PREDICTED: uncharacterized protein C594.04c-like [Solanum tuberosum]	NA
Soltu.DM.03G001190	2240	1591.64	3580.86	1.18014	9.20062e-175	Up	1.00023e-175	NA	NA	NA	K13420//LRR receptor-like serine/threonine-protein kinase FLS2 [EC:2.7.11.1]	XP_019068299.1//probable LRR receptor-like serine/threonine-protein kinase At3g47570 [Solanum lycopersicum]	NA
Soltu.DM.10G007220.2	1186	1243	3052.24	1.30639	1.00328e-174	Up	1.09141e-175	NA	GO:0050662//coenzyme binding;GO:0003824//catalytic activity	NA	K13265//vestitone reductase [EC:1.1.1.348]	XP_006364240.1//PREDICTED: vestitone reductase-like isoform X1 [Solanum tuberosum]	NA
novel_G000114	5053	1262.25	221.03	-2.50333	5.54158e-174	Down	6.04794e-175	NA	GO:0004674//protein serine/threonine kinase activity;GO:0005524//ATP binding	GO:0007165//signal transduction	K07466//replication factor A1	KAG5598923.1//hypothetical protein H5410_030293 [Solanum commersonii]	NA
Soltu.DM.03G022590	833	2186	702	-1.6284	1.13867e-172	Down	1.24997e-173	GO:0005634//nucleus	NA	NA	K03539//ribonuclease P/MRP protein subunit RPP1 [EC:3.1.26.5];K22377//E3 ubiquitin-protein ligase listerin [EC:2.3.2.27]	XP_006350558.1//PREDICTED: uncharacterized protein LOC102578992 [Solanum tuberosum]	NA
Soltu.DM.03G004150.2	1114	612.63	2004.68	1.72064	1.81908e-172	Up	1.99944e-173	NA	GO:0046983//protein dimerization activity	GO:0006355//regulation of transcription, DNA-templated	K12126//phytochrome-interacting factor 3;K11253//histone H3;K04733//interleukin-1 receptor-associated kinase 4 [EC:2.7.11.1]	XP_015067911.1//transcription factor BEE 2-like [Solanum pennellii]	NA
Soltu.DM.08G021330	1794	1860	3954	1.09836	5.52851e-172	Up	6.08448e-173	GO:0016021//integral component of membrane	GO:0008168//methyltransferase activity	NA	K15449//tRNA wybutosine-synthesizing protein 1 [EC:4.1.3.44];K12175//COP9 signalosome complex subunit 1	XP_006364469.1//PREDICTED: probable methyltransferase PMT21 [Solanum tuberosum]	NA
Soltu.DM.07G014220	1467	1378	279	-2.29389	1.64214e-171	Down	1.80844e-172	NA	GO:0016758//transferase activity, transferring hexosyl groups	NA	K18822//soyasapogenol B glucuronide galactosyltransferase [EC:2.4.1.272];K14595//abscisate beta-glucosyltransferase [EC:2.4.1.263];K13496//UDP-glucosyl transferase 73C [EC:2.4.1.-]	NP_001305608.1//solanidine UDP-glucose glucosyltransferase 1 [Solanum tuberosum]	NA
Soltu.DM.05G004650.2	1404	810.3	2336.83	1.53838	3.39515e-171	Up	3.74378e-172	NA	GO:0016491//oxidoreductase activity;GO:0005507//copper ion binding;GO:0046872//metal ion binding	GO:0030001//metal ion transport	NA	XP_006344220.1//PREDICTED: putative uncharacterized protein DDB_G0286901 [Solanum tuberosum]	NA
Soltu.DM.04G004730.1	963	283.99	1372.77	2.28353	3.71773e-171	Up	4.10211e-172	GO:0005634//nucleus	GO:0003677//DNA binding	NA	K11296//high mobility group protein B3	XP_006360847.1//PREDICTED: high mobility group B protein 7-like [Solanum tuberosum]	NA
Soltu.DM.02G014810	1386	2068	4244	1.04754	6.66654e-171	Up	7.36052e-172	NA	GO:0005524//ATP binding;GO:0004672//protein kinase activity	NA	K17535//serine/threonine-protein kinase TNNI3K [EC:2.7.11.1]	XP_006358070.1//PREDICTED: serine/threonine-protein kinase HT1-like [Solanum tuberosum]	NA
Soltu.DM.04G002770	441	1080.75	2771.72	1.3691	1.49655e-170	Up	1.65657e-171	NA	NA	GO:0006952//defense response	NA	XP_006367813.1//PREDICTED: kirola-like [Solanum tuberosum]	NA
Soltu.DM.11G000330	606	1756.81	472	-1.88575	3.09583e-170	Down	3.42905e-171	GO:0016021//integral component of membrane;GO:0005886//plasma membrane	NA	NA	K02923//large subunit ribosomal protein L38e;K20855//beta-1,3-galactosyltransferase 1/2/3/4/5/7/8 [EC:2.4.1.-]	XP_006352330.1//PREDICTED: CASP-like protein 2B1 [Solanum tuberosum]	NA
Soltu.DM.06G011750	471	1988	4121	1.06203	9.98333e-170	Up	1.10861e-170	NA	NA	NA	NA	KAG5600329.1//hypothetical protein H5410_031699 [Solanum commersonii]	NA
Soltu.DM.01G035500	330	1791	492	-1.85368	1.41179e-169	Down	1.56874e-170	NA	NA	GO:0009733//response to auxin	K14488//SAUR family protein	XP_006339758.1//PREDICTED: auxin-responsive protein SAUR32 [Solanum tuberosum]	NA
Soltu.DM.01G027950	411	428.16	1650.04	1.95663	3.54803e-169	Up	3.94747e-170	NA	NA	NA	K11253//histone H3	XP_019084369.1//PREDICTED: uncharacterized protein LOC104709852 [Camelina sativa]	NA
Soltu.DM.12G024980	1452	2253	4485	1.00361	2.42363e-168	Up	2.70162e-169	NA	GO:0005524//ATP binding	NA	K06694//26S proteasome non-ATPase regulatory subunit 10	XP_006353459.1//PREDICTED: protein cfxQ homolog [Solanum tuberosum]	NA
Soltu.DM.06G012540.1	712	624.61	2001.9	1.69069	4.69632e-168	Up	5.23831e-169	GO:0016021//integral component of membrane	GO:0022857//transmembrane transporter activity	NA	K13783//MFS transporter, OPA family, solute carrier family 37 (glycerol-3-phosphate transporter), member 1/2	XP_006357909.1//PREDICTED: putative glycerol-3-phosphate transporter 1 [Solanum tuberosum]	NA
Soltu.DM.03G000740.1	1358	689.02	2113.44	1.62733	5.10377e-168	Up	5.6964e-169	GO:0016021//integral component of membrane	NA	NA	K04733//interleukin-1 receptor-associated kinase 4 [EC:2.7.11.1]	XP_015168149.1//PREDICTED: cysteine-rich repeat secretory protein 3-like isoform X1 [Solanum tuberosum]	NA
Soltu.DM.10G020950	1098	752.6	2219.42	1.57058	1.27584e-167	Up	1.42669e-168	NA	NA	NA	K05894//12-oxophytodienoic acid reductase [EC:1.3.1.42]	XP_006367688.1//PREDICTED: 12-oxophytodienoate reductase 1-like [Solanum tuberosum]	NA
Soltu.DM.11G008970	1107	398	1584	2.00308	1.67102e-167	Up	1.86977e-168	GO:0016021//integral component of membrane	GO:0022857//transmembrane transporter activity	NA	K17500//integrin-linked kinase-associated serine/threonine phosphatase 2C [EC:3.1.3.16]	XP_006351047.1//PREDICTED: WAT1-related protein At1g68170-like [Solanum tuberosum]	NA
Soltu.DM.09G018720.1	5442	2169.35	4359.03	1.0171	2.89346e-167	Up	3.23966e-168	GO:0016459//myosin complex	GO:0003774//motor activity;GO:0003779//actin binding;GO:0005524//ATP binding	GO:0007015//actin filament organization	K10357//myosin V	XP_016542033.1//PREDICTED: myosin-6-like [Capsicum annuum]	NA
Soltu.DM.10G025930	2358	1282	3062	1.26643	4.41169e-167	Up	4.94266e-168	GO:0016021//integral component of membrane	GO:0004672//protein kinase activity;GO:0005524//ATP binding	NA	K13420//LRR receptor-like serine/threonine-protein kinase FLS2 [EC:2.7.11.1];K20718//LRR receptor-like serine/threonine-protein kinase ERECTA [EC:2.7.11.1]	XP_006339209.1//PREDICTED: probable inactive leucine-rich repeat receptor-like protein kinase At3g03770 [Solanum tuberosum]	NA
Soltu.DM.08G027220	1056	1899	3959	1.07025	3.7426e-165	Up	4.21421e-166	NA	GO:0003978//UDP-glucose 4-epimerase activity	GO:0006012//galactose metabolic process	K01784//UDP-glucose 4-epimerase [EC:5.1.3.2]	NP_001275046.1//UDP-Glc-4-epimerase [Solanum tuberosum]	NA
Soltu.DM.05G003090	1030	1076	2729	1.35305	5.75065e-165	Up	6.48343e-166	NA	NA	NA	K01054//acylglycerol lipase [EC:3.1.1.23]	XP_006344132.1//PREDICTED: caffeoylshikimate esterase-like [Solanum tuberosum]	NA
Soltu.DM.06G031430	1840	1457.05	3311.08	1.1946	7.86643e-165	Up	8.87437e-166	NA	GO:0004842//ubiquitin-protein transferase activity	NA	K08332//vacuolar protein 8	XP_006350763.1//PREDICTED: U-box domain-containing protein 13-like isoform X2 [Solanum tuberosum];KAG5602981.1//hypothetical protein H5410_034351 [Solanum commersonii];XP_006350762.1//PREDICTED: U-box domain-containing protein 13-like isoform X1 [Solanum tuberosum]	NA
Soltu.DM.12G007520	984	1874	3920	1.07508	9.80144e-165	Up	1.10642e-165	GO:0016021//integral component of membrane	GO:0005338//nucleotide-sugar transmembrane transporter activity	GO:0015780//nucleotide-sugar transmembrane transport	K15285//solute carrier family 35, member E3	XP_006361615.1//PREDICTED: UDP-galactose transporter 2-like [Solanum tuberosum]	NA
Soltu.DM.02G016740	1053	1580.93	395.06	-1.99028	1.27698e-164	Down	1.44241e-165	NA	GO:0008970//phospholipase A1 activity	GO:0006629//lipid metabolic process	K00145//N-acetyl-gamma-glutamyl-phosphate reductase [EC:1.2.1.38]	XP_006364325.1//PREDICTED: phospholipase A1-IIgamma-like [Solanum tuberosum]	NA
Soltu.DM.05G007860	1581	2450.48	886.3	-1.45685	1.75618e-164	Down	1.98617e-165	NA	NA	NA	K14638//solute carrier family 15 (peptide/histidine transporter), member 3/4	XP_006355956.1//PREDICTED: protein NRT1/ PTR FAMILY 1.2-like [Solanum tuberosum]	NA
Soltu.DM.11G010760	1407	1040	2667	1.36899	3.87438e-164	Up	4.38998e-165	GO:0016021//integral component of membrane	GO:0015171//amino acid transmembrane transporter activity	GO:0003333//amino acid transmembrane transport	K13946//auxin influx carrier (AUX1 LAX family)	XP_006366935.1//PREDICTED: auxin transporter-like protein 3 [Solanum tuberosum]	NA
Soltu.DM.01G001250.1	2000	671.12	2059.67	1.62812	6.81609e-164	Up	7.73281e-165	GO:0016021//integral component of membrane	NA	NA	K13420//LRR receptor-like serine/threonine-protein kinase FLS2 [EC:2.7.11.1]	XP_006354136.1//PREDICTED: receptor-like protein 12 [Solanum tuberosum]	NA
Soltu.DM.07G025290	1605	1039	145	-2.83072	1.46745e-163	Down	1.66689e-164	GO:0016021//integral component of membrane	GO:0022857//transmembrane transporter activity	NA	K08202//MFS transporter, OCT family, solute carrier family 22 (organic cation transporter), member 4/5	XP_006360107.1//PREDICTED: organic cation/carnitine transporter 4-like [Solanum tuberosum]	NA
Soltu.DM.09G020460	1234	1299	260	-2.31047	3.75366e-163	Down	4.27177e-164	NA	NA	NA	NA	XP_006349734.1//PREDICTED: uncharacterized protein LOC102605085 [Solanum tuberosum]	NA
Soltu.DM.02G022930	765	2859	1147	-1.30729	9.20569e-163	Down	1.05154e-163	GO:0005615//extracellular space	GO:0030247//polysaccharide binding;GO:0004568//chitinase activity	GO:0009607//response to biotic stimulus;GO:0006032//chitin catabolic process;GO:0016998//cell wall macromolecule catabolic process;GO:0006952//defense response;GO:0005975//carbohydrate metabolic process;GO:0000272//polysaccharide catabolic process	K20547//basic endochitinase B [EC:3.2.1.14]	XP_006340817.1//PREDICTED: acidic 27 kDa endochitinase [Solanum tuberosum]	NA
Soltu.DM.05G008960	855	1986	621	-1.66685	2.82396e-162	Down	3.22772e-163	NA	NA	NA	NA	XP_015168326.1//PREDICTED: uncharacterized protein LOC107062317 [Solanum tuberosum]	NA
Soltu.DM.07G025190	1822	2164	4306	1.003	1.61672e-161	Up	1.85701e-162	NA	NA	NA	K14487//auxin responsive GH3 gene family	XP_016581313.1//PREDICTED: indole-3-acetic acid-amido synthetase GH3.6 [Capsicum annuum];XP_006360114.1//PREDICTED: indole-3-acetic acid-amido synthetase GH3.6-like [Solanum tuberosum]	NA
Soltu.DM.09G017950	1824	676	2053	1.61299	3.3065e-161	Up	3.80496e-162	NA	NA	NA	NA	XP_006356774.1//PREDICTED: BTB/POZ domain-containing protein At5g48800 isoform X1 [Solanum tuberosum]	NA
novel_G000135	732	300.39	1360.23	2.18929	3.83684e-161	Up	4.42067e-162	NA	NA	NA	K14488//SAUR family protein	KAG5624860.1//hypothetical protein H5410_010078 [Solanum commersonii]	NA
Soltu.DM.09G017920	2569	1010	2600	1.37451	4.98736e-161	Up	5.75331e-162	GO:0016021//integral component of membrane	GO:0004672//protein kinase activity;GO:0005524//ATP binding	NA	K04733//interleukin-1 receptor-associated kinase 4 [EC:2.7.11.1]	XP_006356776.1//PREDICTED: probable LRR receptor-like serine/threonine-protein kinase At5g48740 [Solanum tuberosum]	NA
Soltu.DM.08G022790	696	253	1258	2.32427	2.63353e-160	Up	3.04915e-161	NA	NA	NA	K14496//abscisic acid receptor PYR/PYL family	NP_001284559.1//abscisic acid receptor PYL1-like [Solanum tuberosum]	NA
Soltu.DM.07G002930	1611	1950	3994	1.04471	3.25269e-160	Up	3.76833e-161	GO:0009505//plant-type cell wall;GO:0016020//membrane	GO:0016798//hydrolase activity, acting on glycosyl bonds	NA	K07964//heparanase [EC:3.2.1.166]	XP_006359499.1//PREDICTED: heparanase-like protein 3 [Solanum tuberosum];XP_004242732.1//heparanase-like protein 3 [Solanum lycopersicum]	NA
Soltu.DM.07G027730	1407	1537	3397	1.1545	3.38307e-160	Up	3.92177e-161	NA	GO:0004849//uridine kinase activity;GO:0005524//ATP binding	GO:0009116//nucleoside metabolic process;GO:0044211//CTP salvage;GO:0044206//UMP salvage	K00876//uridine kinase [EC:2.7.1.48]	XP_016581478.1//PREDICTED: uridine kinase-like protein 3 [Capsicum annuum]	NA
Soltu.DM.04G007380	312	1110.96	2753	1.31955	3.58103e-160	Up	4.15378e-161	NA	NA	NA	K11254//histone H4	XP_025887139.1//uncharacterized protein LOC101252991 [Solanum lycopersicum]	NA
Soltu.DM.07G017660	1626	671	2034	1.61029	2.39568e-159	Up	2.78732e-160	NA	GO:0005507//copper ion binding;GO:0016491//oxidoreductase activity	NA	K19791//iron transport multicopper oxidase	XP_009597920.1//L-ascorbate oxidase homolog [Nicotiana tomentosiformis]	NA
Soltu.DM.01G035360	738	1279	2997	1.23885	4.51963e-158	Up	5.28083e-159	NA	GO:0005525//GTP binding;GO:0003924//GTPase activity	NA	K07904//Ras-related protein Rab-11A	XP_006339750.1//PREDICTED: ras-related protein RABA3 [Solanum tuberosum]	NA
Soltu.DM.02G015290	1377	854	2329	1.45775	1.16155e-157	Up	1.36129e-158	NA	NA	GO:0009959//negative gravitropism;GO:0009639//response to red or far red light	K06636//structural maintenance of chromosome 1	XP_006358102.1//PREDICTED: IRK-interacting protein [Solanum tuberosum]	NA
Soltu.DM.10G004170	639	1311	3040	1.22375	2.77777e-157	Up	3.25739e-158	NA	NA	NA	NA	XP_006367644.1//PREDICTED: uncharacterized protein LOC102589549 [Solanum tuberosum]	NA
Soltu.DM.06G028790.1	877	3378.87	1514.04	-1.14779	9.18817e-157	Down	1.07941e-157	NA	NA	NA	K00432//glutathione peroxidase [EC:1.11.1.9]	XP_006347275.1//PREDICTED: probable glutathione peroxidase 2 [Solanum tuberosum]	NA
Soltu.DM.09G009460.1	733	1305.33	277.13	-2.22543	1.04341e-156	Down	1.22651e-157	NA	NA	NA	K13993//HSP20 family protein	XP_006360819.1//PREDICTED: 17.4 kDa class I heat shock protein-like [Solanum tuberosum]	NA
Soltu.DM.02G016330	1026	516	1748	1.77061	1.21352e-156	Up	1.42819e-157	NA	GO:0008234//cysteine-type peptidase activity	NA	K16292//KDEL-tailed cysteine endopeptidase [EC:3.4.22.-];K01365//cathepsin L [EC:3.4.22.15]	XP_006362436.1//PREDICTED: zingipain-2-like [Solanum tuberosum]	NA
Soltu.DM.02G016780	1197	2088.86	698.55	-1.56993	1.24143e-156	Down	1.46192e-157	NA	GO:0008970//phospholipase A1 activity	GO:0006629//lipid metabolic process	K00145//N-acetyl-gamma-glutamyl-phosphate reductase [EC:1.2.1.38]	XP_006364324.1//PREDICTED: phospholipase A1-IIgamma-like [Solanum tuberosum]	NA
Soltu.DM.05G001850	1866	1021	2585	1.35053	6.73387e-156	Up	7.94893e-157	GO:0016021//integral component of membrane	GO:0004674//protein serine/threonine kinase activity;GO:0005524//ATP binding	NA	K13418//somatic embryogenesis receptor kinase 1 [EC:2.7.10.1 2.7.11.1];K04733//interleukin-1 receptor-associated kinase 4 [EC:2.7.11.1]	XP_015164779.1//PREDICTED: protein NSP-INTERACTING KINASE 1-like [Solanum tuberosum]	NA
Soltu.DM.06G016280.1	807	1842.4	560.23	-1.70714	8.88917e-156	Down	1.0512e-156	NA	NA	NA	NA	XP_006356719.1//PREDICTED: uncharacterized protein LOC102588062 isoform X1 [Solanum tuberosum]	NA
Soltu.DM.01G043070.1	433	1656.49	3539.24	1.10566	9.76504e-156	Up	1.15546e-156	NA	GO:0045735//nutrient reservoir activity	NA	K01569//oxalate decarboxylase [EC:4.1.1.2]	QOS14441.1//cruciferin PGCRURSE5-like variant Y1 [Solanum tuberosum];XP_006349432.1//PREDICTED: cruciferin PGCRURSE5-like isoform X1 [Solanum tuberosum]	NA
Soltu.DM.11G020360	1341	377	1485	1.98818	1.3068e-155	Up	1.54814e-156	NA	NA	NA	K19044//E3 ubiquitin-protein ligase XBAT32/33 [EC:2.3.2.27]	XP_006348995.1//PREDICTED: putative E3 ubiquitin-protein ligase XBAT31 [Solanum tuberosum]	NA
Soltu.DM.04G026620	684	172	1057	2.62985	3.72011e-155	Up	4.42292e-156	GO:0016021//integral component of membrane	NA	NA	K22736//vacuolar iron transporter family protein	XP_006362825.1//PREDICTED: vacuolar iron transporter homolog 1-like [Solanum tuberosum]	NA
Soltu.DM.11G021850	453	1255	2940	1.23848	5.07561e-155	Up	6.04167e-156	GO:0009507//chloroplast	GO:0009055//electron transfer activity;GO:0051537//2 iron, 2 sulfur cluster binding;GO:0046872//metal ion binding	NA	K02639//ferredoxin	XP_006362894.1//PREDICTED: ferredoxin, root R-B1 [Solanum tuberosum]	NA
Soltu.DM.06G034820	864	1527	392	-1.95142	5.12782e-155	Down	6.10745e-156	NA	NA	NA	NA	XP_006352783.2//PREDICTED: EID1-like F-box protein 3 [Solanum tuberosum]	NA
Soltu.DM.09G023070	2271	4004.02	1953.93	-1.02472	1.52999e-154	Down	1.82553e-155	NA	GO:0003824//catalytic activity	NA	K00943//dTMP kinase [EC:2.7.4.9]	XP_009609198.2//spermatogenesis-associated protein 20 isoform X1 [Nicotiana tomentosiformis]	NA
Soltu.DM.09G009470	465	671.46	23.09	-4.85161	3.25375e-154	Down	3.88915e-155	NA	NA	NA	K13993//HSP20 family protein	XP_006360819.1//PREDICTED: 17.4 kDa class I heat shock protein-like [Solanum tuberosum]	NA
Soltu.DM.11G022870	2202	1968	3972	1.02349	4.14847e-154	Up	4.96152e-155	GO:0005886//plasma membrane	NA	NA	K12837//splicing factor U2AF 65 kDa subunit;K03857//phosphatidylinositol glycan, class A [EC:2.4.1.198]	XP_006340172.1//PREDICTED: uncharacterized protein LOC102582573 [Solanum tuberosum]	NA
Soltu.DM.03G036400	804	1586	3422	1.1198	1.02047e-153	Up	1.22192e-154	GO:0005886//plasma membrane;GO:0016021//integral component of membrane;GO:0009506//plasmodesma	NA	NA	K15382//solute carrier family 50 (sugar transporter);K04077//chaperonin GroEL	XP_006342981.1//PREDICTED: protein YLS9 [Solanum tuberosum]	NA
Soltu.DM.03G025200	893	3659	1720	-1.07869	1.33391e-153	Down	1.59817e-154	GO:0005634//nucleus	GO:0004719//protein-L-isoaspartate (D-aspartate) O-methyltransferase activity	NA	K00573//protein-L-isoaspartate(D-aspartate) O-methyltransferase [EC:2.1.1.77]	XP_006351432.1//PREDICTED: protein-L-isoaspartate O-methyltransferase 1-like [Solanum tuberosum]	NA
Soltu.DM.04G034490	1250	994	2516	1.35017	1.03017e-151	Up	1.24446e-152	GO:0016021//integral component of membrane	NA	NA	K14209//solute carrier family 36 (proton-coupled amino acid transporter);K15015//solute carrier family 32 (vesicular inhibitory amino acid transporter);K19476//vacuolar protein sorting-associated protein IST1	XP_004238196.1//lysine histidine transporter-like 8 [Solanum lycopersicum];XP_009788292.1//PREDICTED: lysine histidine transporter-like 8 [Nicotiana sylvestris]	NA
Soltu.DM.06G005120.1	1133	2023.07	4027.66	1.00375	2.34744e-151	Up	2.84402e-152	GO:0009507//chloroplast	GO:0016688//L-ascorbate peroxidase activity;GO:0020037//heme binding;GO:0004601//peroxidase activity	GO:0042744//hydrogen peroxide catabolic process;GO:0034599//cellular response to oxidative stress;GO:0006979//response to oxidative stress;GO:0000302//response to reactive oxygen species	K00434//L-ascorbate peroxidase [EC:1.11.1.11]	BAM15481.1//ascorbate peroxydase, partial [Solanum tuberosum]	NA
Soltu.DM.02G010590.1	1836	1749.92	3639.19	1.06668	4.10313e-151	Up	4.97401e-152	NA	GO:0016787//hydrolase activity	NA	K01076//abhydrolase domain-containing protein 17 [EC:3.1.2.22]	XP_006357168.1//PREDICTED: alpha/beta hydrolase domain-containing protein 17B-like [Solanum tuberosum]	NA
Soltu.DM.06G017680	573	1327	3021	1.19721	4.92771e-151	Up	5.97708e-152	NA	NA	NA	NA	XP_006363910.1//PREDICTED: uncharacterized protein At4g22758-like [Solanum tuberosum]	NA
Soltu.DM.04G004990.1	1047	523.44	1730.1	1.73511	8.79927e-151	Up	1.06918e-151	NA	NA	NA	K04733//interleukin-1 receptor-associated kinase 4 [EC:2.7.11.1]	XP_006360873.2//PREDICTED: putative GEM-like protein 8 [Solanum tuberosum];XP_015072112.1//putative GEM-like protein 8 [Solanum pennellii];KAG5608682.1//hypothetical protein H5410_019963 [Solanum commersonii]	NA
Soltu.DM.11G004370	3253	565	1802	1.68363	1.56632e-150	Up	1.90651e-151	NA	NA	NA	K10396//kinesin family member 5	XP_015170907.1//PREDICTED: armadillo repeat-containing kinesin-like protein 1 isoform X2 [Solanum tuberosum];XP_006361681.1//PREDICTED: armadillo repeat-containing kinesin-like protein 1 isoform X1 [Solanum tuberosum]	NA
Soltu.DM.03G019300	1029	951.9	2439.82	1.36824	3.70065e-150	Up	4.51488e-151	NA	GO:0016853//isomerase activity;GO:0097367//carbohydrate derivative binding	GO:0005975//carbohydrate metabolic process;GO:1901135//carbohydrate derivative metabolic process	K06041//arabinose-5-phosphate isomerase [EC:5.3.1.13]	XP_006364377.1//PREDICTED: probable arabinose 5-phosphate isomerase [Solanum tuberosum]	NA
Soltu.DM.09G020340.3	1522	134.96	948.47	2.82342	4.13514e-150	Up	5.04789e-151	NA	NA	NA	K09419//heat shock transcription factor, other eukaryote	XP_015165190.1//PREDICTED: heat stress transcription factor A-7a-like isoform X3 [Solanum tuberosum];XP_015165188.1//PREDICTED: heat stress transcription factor A-7a-like isoform X1 [Solanum tuberosum]	NA
Soltu.DM.01G000710	576	3644.97	1728.94	-1.06567	4.7461e-150	Down	5.79706e-151	NA	NA	NA	K17991//peroxygenase [EC:1.11.2.3]	XP_006367607.1//PREDICTED: probable peroxygenase 5 [Solanum tuberosum]	NA
Soltu.DM.10G005730	447	1002	2517	1.33917	6.68507e-150	Up	8.17483e-151	NA	GO:0016740//transferase activity;GO:0061631//ubiquitin conjugating enzyme activity;GO:0005524//ATP binding	NA	K06689//ubiquitin-conjugating enzyme E2 D [EC:2.3.2.23]	XP_006358645.1//PREDICTED: ubiquitin-conjugating enzyme E2 28-like [Solanum tuberosum]	NA
Soltu.DM.07G001730	2554	1791	3688	1.05242	7.94103e-150	Up	9.72191e-151	NA	GO:0003824//catalytic activity	GO:0005992//trehalose biosynthetic process	K16055//trehalose 6-phosphate synthase/phosphatase [EC:2.4.1.15 3.1.3.12]	PHU10962.1//putative alpha,alpha-trehalose-phosphate synthase [UDP-forming] 10 [Capsicum chinense];KAF3619997.1//Alpha,alpha-trehalose-phosphate synthase [UDP-forming] 6 [Capsicum annuum];XP_016579680.1//PREDICTED: probable alpha,alpha-trehalose-phosphate synthase [UDP-forming] 11 isoform X2 [Capsicum annuum]	NA
Soltu.DM.03G001010	1091	1747	3625	1.06345	8.51121e-150	Up	1.0426e-150	NA	NA	NA	K01188//beta-glucosidase [EC:3.2.1.21];K14209//solute carrier family 36 (proton-coupled amino acid transporter);K01206//alpha-L-fucosidase [EC:3.2.1.51];K00679//phospholipid:diacylglycerol acyltransferase [EC:2.3.1.158];K10691//E3 ubiquitin-protein ligase UBR4 [EC:2.3.2.27];K01969//3-methylcrotonyl-CoA carboxylase beta subunit [EC:6.4.1.4]	XP_006356087.1//PREDICTED: GDSL esterase/lipase At5g45670-like [Solanum tuberosum]	NA
Soltu.DM.10G027990	618	1311	2988	1.19886	1.00153e-149	Up	1.22826e-150	NA	GO:0005509//calcium ion binding	NA	K13448//calcium-binding protein CML	XP_006351257.1//PREDICTED: probable calcium-binding protein CML36 [Solanum tuberosum]	NA
Soltu.DM.08G000870	2922	527.36	1729.5	1.72385	2.24005e-149	Up	2.75192e-150	NA	GO:0043531//ADP binding	NA	K13459//disease resistance protein RPS2	XP_006358393.1//PREDICTED: disease resistance protein At4g27190-like [Solanum tuberosum]	NA
Soltu.DM.04G025630	753	1375	329	-2.05292	3.36046e-149	Down	4.13547e-150	GO:0005886//plasma membrane;GO:0016021//integral component of membrane	GO:0051119//sugar transmembrane transporter activity	NA	K15382//solute carrier family 50 (sugar transporter)	AMQ35573.1//SWEET transporter protein 1b [Solanum tuberosum]	NA
Soltu.DM.06G001410	1542	1681	3521	1.07702	1.51257e-148	Up	1.86676e-149	NA	GO:0005524//ATP binding;GO:0004674//protein serine/threonine kinase activity	NA	K08790//serine/threonine kinase 38 [EC:2.7.11.1]	XP_006365892.1//PREDICTED: serine/threonine-protein kinase tricorner [Solanum tuberosum]	NA
Soltu.DM.07G013320	390	257	1210	2.24552	5.16059e-148	Up	6.39453e-149	NA	NA	GO:0009733//response to auxin	K14488//SAUR family protein;K07441//beta-1,4-N-acetylglucosaminyltransferase [EC:2.4.1.141]	XP_006353769.1//PREDICTED: auxin-responsive protein SAUR72-like [Solanum tuberosum]	NA
novel_G000349	1704	1911.56	629.19	-1.59283	1.75137e-146	Down	2.19737e-147	NA	NA	NA	K03319//divalent anion:Na+ symporter, DASS family	XP_015159767.1//PREDICTED: uncharacterized protein LOC102604278 [Solanum tuberosum]	NA
Soltu.DM.11G013420	1582	2421	937	-1.35913	1.79543e-146	Down	2.25392e-147	GO:0016021//integral component of membrane	NA	NA	NA	XP_006339344.1//PREDICTED: uncharacterized protein LOC102600404 isoform X2 [Solanum tuberosum];XP_006339343.1//PREDICTED: uncharacterized protein LOC102600404 isoform X1 [Solanum tuberosum]	NA
Soltu.DM.08G005810	1608	1266	2895	1.20364	5.08938e-146	Up	6.39622e-147	NA	NA	NA	K14484//auxin-responsive protein IAA;K14411//RNA-binding protein Musashi	XP_006366143.1//PREDICTED: protein IQ-DOMAIN 14-like [Solanum tuberosum]	NA
Soltu.DM.02G014770	367	371.19	1423.27	1.94933	2.05831e-145	Up	2.5912e-146	NA	GO:0004252//serine-type endopeptidase activity	NA	NA	XP_015167915.1//PREDICTED: subtilisin-like protease SBT5.3 isoform X2 [Solanum tuberosum]	NA
Soltu.DM.09G009430	474	2626.14	1074.02	-1.27957	8.85829e-145	Down	1.11705e-145	NA	NA	NA	K13993//HSP20 family protein	XP_006360820.1//PREDICTED: 18.2 kDa class I heat shock protein-like [Solanum tuberosum]	NA
Soltu.DM.04G037250.1	1915	714.07	2021.66	1.51175	1.40743e-144	Up	1.77678e-145	NA	GO:0004556//alpha-amylase activity;GO:0005509//calcium ion binding;GO:0103025//alpha-amylase activity (releasing maltohexaose)	GO:0005975//carbohydrate metabolic process	K01176//alpha-amylase [EC:3.2.1.1]	XP_006342097.1//PREDICTED: alpha-amylase isoform X1 [Solanum tuberosum]	NA
Soltu.DM.08G014210	423	1116.57	214.78	-2.36779	1.47622e-144	Down	1.86467e-145	GO:0016021//integral component of membrane;GO:0012511//monolayer-surrounded lipid storage body	NA	NA	NA	XP_006355299.1//PREDICTED: oleosin 1-like [Solanum tuberosum]	NA
Soltu.DM.03G021450	1014	310	1300	2.07852	2.09789e-144	Up	2.65289e-145	NA	GO:0016491//oxidoreductase activity;GO:0046872//metal ion binding	NA	K05278//flavonol synthase [EC:1.14.20.6];K00475//naringenin 3-dioxygenase [EC:1.14.11.9]	XP_015068196.1//protein DOWNY MILDEW RESISTANCE 6 [Solanum pennellii]	NA
Soltu.DM.03G004630	279	587	1806	1.63172	2.42742e-144	Up	3.07132e-145	NA	NA	NA	NA	KAG5614394.1//hypothetical protein H5410_014218 [Solanum commersonii]	NA
Soltu.DM.10G029840.1	1841	1279.64	2902.4	1.19186	3.79576e-144	Up	4.808e-145	NA	NA	NA	K15277//solute carrier family 35 (adenosine 3'-phospho 5'-phosphosulfate transporter), member B3;K11674//microspherule protein 1	XP_019162052.1//PREDICTED: stomatal closure-related actin-binding protein 2-like isoform X2 [Ipomoea nil]	NA
Soltu.DM.04G008420	1027	1705	3518	1.05533	1.25196e-143	Up	1.58937e-144	GO:0005737//cytoplasm;GO:0005634//nucleus	GO:0004674//protein serine/threonine kinase activity;GO:0005524//ATP binding	GO:0035556//intracellular signal transduction;GO:0006468//protein phosphorylation	K14498//serine/threonine-protein kinase SRK2 [EC:2.7.11.1]	NP_001274912.1//serine/threonine-protein kinase SAPK2-like [Solanum tuberosum]	NA
Soltu.DM.05G020920	2475	701.9	1989.32	1.51329	1.68815e-142	Up	2.15266e-143	GO:0016021//integral component of membrane	GO:0005249//voltage-gated potassium channel activity	GO:0034765//regulation of ion transmembrane transport	K21867//potassium channel	KAG5607236.1//hypothetical protein H5410_028728 [Solanum commersonii];XP_006360380.1//PREDICTED: potassium channel SKOR-like [Solanum tuberosum]	NA
Soltu.DM.06G002800	1341	409	1478	1.86382	3.12991e-142	Up	3.99777e-143	NA	GO:0005524//ATP binding;GO:0004674//protein serine/threonine kinase activity	GO:0007165//signal transduction	K07198//5'-AMP-activated protein kinase, catalytic alpha subunit [EC:2.7.11.11];K12761//carbon catabolite-derepressing protein kinase [EC:2.7.11.1]	XP_006344079.1//PREDICTED: CBL-interacting serine/threonine-protein kinase 11-like [Solanum tuberosum]	NA
Soltu.DM.03G012710	543	1291	2902	1.17891	1.13652e-141	Up	1.45567e-142	NA	GO:0020037//heme binding;GO:0004096//catalase activity	NA	NA	XP_006367111.1//PREDICTED: lipoxygenase homology domain-containing protein 1-like [Solanum tuberosum]	NA
Soltu.DM.10G004870.4	1856	1551.5	3282.25	1.09137	1.48841e-141	Up	1.90848e-142	NA	NA	NA	K20310//trafficking protein particle complex subunit 13	XP_006361038.1//PREDICTED: trafficking protein particle complex subunit 13 isoform X2 [Solanum tuberosum]	NA
Soltu.DM.03G018570	690	792.65	85.11	-3.20893	7.41408e-141	Down	9.52749e-142	NA	NA	NA	NA	XP_006353927.1//PREDICTED: cysteine protease inhibitor 10-like [Solanum tuberosum]	NA
Soltu.DM.03G002750.1	2150	1718	3510	1.04109	3.485e-140	Up	4.49319e-141	GO:0016021//integral component of membrane	NA	NA	NA	PHT49672.1//hypothetical protein CQW23_09419 [Capsicum baccatum];XP_006343289.1//PREDICTED: uncharacterized GPI-anchored protein At1g61900-like [Solanum tuberosum]	NA
Soltu.DM.11G004720.1	1610	39.52	656.35	4.06416	4.14219e-140	Up	5.34635e-141	GO:0005737//cytoplasm	GO:0000287//magnesium ion binding;GO:0102698//5-epi-aristolochene synthase activity;GO:0010333//terpene synthase activity	GO:0016114//terpenoid biosynthetic process;GO:0006952//defense response	K18117//viridiflorene synthase [EC:4.2.3.88];K14182//vetispiradiene synthase [EC:4.2.3.21];K15804//5-epiaristolochene synthase [EC:4.2.3.61]	XP_006367961.1//PREDICTED: vetispiradiene synthase 3-like [Solanum tuberosum];XP_015170918.1//PREDICTED: vetispiradiene synthase 3-like [Solanum tuberosum]	NA
Soltu.DM.01G041210	1281	559	1734	1.64353	4.54291e-140	Up	5.86678e-141	GO:0005634//nucleus	GO:0003677//DNA binding	NA	K09422//transcription factor MYB, plant	XP_006358516.1//PREDICTED: transcription factor MYB35-like [Solanum tuberosum]	NA
Soltu.DM.03G033090	498	1177.01	255.84	-2.19146	8.17877e-139	Down	1.06142e-139	NA	NA	NA	K12486//stromal membrane-associated protein;K01537//Ca2+-transporting ATPase [EC:3.6.3.8]	XP_006341526.1//PREDICTED: protein C2-DOMAIN ABA-RELATED 4-like [Solanum tuberosum]	NA
Soltu.DM.06G017230	1770	41.38	655.75	3.99649	1.38293e-138	Up	1.79669e-139	NA	GO:0010333//terpene synthase activity;GO:0000287//magnesium ion binding	NA	K15803//(-)-germacrene D synthase [EC:4.2.3.75];K15802//germacrene C synthase [EC:4.2.3.60]	XP_006365530.1//PREDICTED: germacrene C synthase-like [Solanum tuberosum]	NA
Soltu.DM.01G022390	1093	326.16	1302.78	2.00829	1.73773e-138	Up	2.2601e-139	GO:0016021//integral component of membrane	GO:0004672//protein kinase activity;GO:0005524//ATP binding	NA	K04733//interleukin-1 receptor-associated kinase 4 [EC:2.7.11.1]	KAG5628196.1//hypothetical protein H5410_013414 [Solanum commersonii];XP_006342759.1//PREDICTED: proline-rich receptor-like protein kinase PERK15 [Solanum tuberosum]	NA
Soltu.DM.05G007790.1	1740	1703	539	-1.64937	2.65185e-137	Down	3.46774e-138	GO:0016021//integral component of membrane	GO:0022857//transmembrane transporter activity	GO:0006857//oligopeptide transport	K14638//solute carrier family 15 (peptide/histidine transporter), member 3/4	TMX01272.1//hypothetical protein EJD97_024827 [Solanum chilense]	NA
Soltu.DM.04G037630.2	2501	1111.85	2602.96	1.23754	2.96981e-137	Up	3.88564e-138	NA	NA	NA	K10523//speckle-type POZ protein	XP_006342129.1//PREDICTED: BTB/POZ domain-containing protein At2g30600 isoform X1 [Solanum tuberosum]	NA
Soltu.DM.08G021480	1014	437	1503	1.79249	3.54473e-137	Up	4.64287e-138	NA	NA	NA	K04733//interleukin-1 receptor-associated kinase 4 [EC:2.7.11.1]	XP_015159442.1//PREDICTED: protein BREVIS RADIX-like [Solanum tuberosum]	NA
Soltu.DM.11G007610	1737	1773	3562	1.01685	6.84041e-137	Up	8.97402e-138	NA	GO:0004672//protein kinase activity;GO:0005509//calcium ion binding;GO:0005524//ATP binding	NA	K13412//calcium-dependent protein kinase [EC:2.7.11.1]	NP_001312289.1//calcium-dependent protein kinase 1-like [Nicotiana tabacum]	NA
Soltu.DM.08G029810	1004	641	1855	1.54337	7.75412e-137	Up	1.01782e-137	NA	NA	NA	K11153//retinol dehydrogenase 12 [EC:1.1.1.300]	XP_006343805.1//PREDICTED: short-chain dehydrogenase TIC 32, chloroplastic [Solanum tuberosum]	NA
Soltu.DM.09G024950	1395	1256	2809	1.17157	7.80084e-136	Up	1.03222e-136	NA	NA	NA	NA	XP_006363480.1//PREDICTED: protein IQ-DOMAIN 14-like isoform X2 [Solanum tuberosum]	NA
Soltu.DM.08G018040.1	2997	1183.8	266.25	-2.14222	9.67154e-136	Down	1.28044e-136	NA	NA	NA	K03319//divalent anion:Na+ symporter, DASS family	KAG5609191.1//hypothetical protein H5410_020472 [Solanum commersonii]	NA
Soltu.DM.05G022810	930	1291	2859	1.15737	1.36903e-135	Up	1.8154e-136	NA	NA	NA	K15285//solute carrier family 35, member E3;K15286//solute carrier family 35, member E4	NP_001307026.1//nucleotide-sugar transporter family protein [Solanum lycopersicum]	NA
Soltu.DM.11G000990	1305	1749	571	-1.60462	1.43302e-135	Down	1.90228e-136	GO:0016021//integral component of membrane	NA	NA	NA	XP_006352381.1//PREDICTED: uncharacterized protein LOC102604757 [Solanum tuberosum]	NA
Soltu.DM.03G023900	2613	1611	3318	1.05271	5.31719e-135	Up	7.07716e-136	NA	GO:0030246//carbohydrate binding;GO:0004565//beta-galactosidase activity	GO:0005975//carbohydrate metabolic process	K12309//beta-galactosidase [EC:3.2.1.23]	KAG5617843.1//hypothetical protein H5410_017667 [Solanum commersonii]	NA
Soltu.DM.02G028280	1629	384	1394	1.8704	7.26724e-135	Up	9.68295e-136	GO:0016021//integral component of membrane	NA	NA	K01193//beta-fructofuranosidase [EC:3.2.1.26];K07393//glutathionyl-hydroquinone reductase [EC:1.8.5.7]	XP_006339855.1//PREDICTED: UPF0481 protein At3g47200 [Solanum tuberosum]	NA
Soltu.DM.09G029880.1	1230	139.64	894.42	2.68959	1.0491e-134	Up	1.4008e-135	NA	GO:0000287//magnesium ion binding;GO:0010333//terpene synthase activity	NA	K15802//germacrene C synthase [EC:4.2.3.60];K15803//(-)-germacrene D synthase [EC:4.2.3.75]	KAG5588844.1//hypothetical protein H5410_049278 [Solanum commersonii];KAG5568414.1//hypothetical protein H5410_064573 [Solanum commersonii]	NA
Soltu.DM.09G000340	534	106	813	2.94954	1.4328e-134	Up	1.91415e-135	NA	NA	NA	NA	XP_006366347.2//PREDICTED: MLP-like protein 28 [Solanum tuberosum]	NA
Soltu.DM.09G028140.1	3257	449.64	1509.69	1.75776	3.86988e-134	Up	5.17816e-135	GO:0016021//integral component of membrane	GO:0005524//ATP binding;GO:0004672//protein kinase activity	NA	K00924//kinase [EC:2.7.1.-];K17422//large subunit ribosomal protein L41	XP_015088364.1//probable leucine-rich repeat receptor-like protein kinase At2g33170 isoform X1 [Solanum pennellii]	NA
Soltu.DM.01G036680	951	2413	983	-1.28521	4.73264e-134	Down	6.33928e-135	GO:0009506//plasmodesma	GO:0005509//calcium ion binding;GO:0003729//mRNA binding;GO:0005544//calcium-dependent phospholipid binding	GO:0009414//response to water deprivation;GO:0009409//response to cold;GO:0009408//response to heat;GO:0009737//response to abscisic acid;GO:0009651//response to salt stress	K17098//annexin D	XP_006347771.1//PREDICTED: annexin D4-like isoform X1 [Solanum tuberosum]	NA
Soltu.DM.07G009430	2436	978	2377	1.29159	4.98605e-134	Up	6.68224e-135	NA	NA	NA	NA	XP_006362294.1//PREDICTED: eukaryotic translation initiation factor 5B isoform X2 [Solanum tuberosum];XP_006362293.1//PREDICTED: uncharacterized protein LOC102599659 isoform X1 [Solanum tuberosum]	NA
Soltu.DM.01G031060.2	1171	2928.12	1322.06	-1.13684	5.39606e-134	Down	7.23936e-135	GO:0005773//vacuole;GO:0005829//cytosol	GO:0098599//palmitoyl hydrolase activity	NA	K01074//palmitoyl-protein thioesterase [EC:3.1.2.22]	XP_015164501.1//PREDICTED: palmitoyl-protein thioesterase 1 isoform X2 [Solanum tuberosum]	NA
Soltu.DM.05G001230	1527	834	2151.07	1.37729	6.94339e-134	Up	9.32507e-135	NA	GO:0020037//heme binding;GO:0005506//iron ion binding;GO:0016705//oxidoreductase activity, acting on paired donors, with incorporation or reduction of molecular oxygen;GO:0004497//monooxygenase activity	NA	K15639//PHYB activation tagged suppressor 1 [EC:1.14.-.-]	XP_006348652.2//PREDICTED: cytochrome P450 CYP749A22-like [Solanum tuberosum]	NA
Soltu.DM.07G025140	2490	2072.99	770.26	-1.41794	7.05508e-134	Down	9.48006e-135	GO:0016021//integral component of membrane	GO:0005524//ATP binding;GO:0004674//protein serine/threonine kinase activity;GO:0030246//carbohydrate binding	GO:0048544//recognition of pollen	K04733//interleukin-1 receptor-associated kinase 4 [EC:2.7.11.1]	KAG5597728.1//hypothetical protein H5410_038960 [Solanum commersonii]	NA
Soltu.DM.02G031090	1425	893	2243	1.33905	1.00369e-133	Up	1.34938e-134	GO:0016021//integral component of membrane;GO:0000139//Golgi membrane	GO:0047262//polygalacturonate 4-alpha-galacturonosyltransferase activity	GO:0071555//cell wall organization;GO:0045489//pectin biosynthetic process	K20867//galacturonosyltransferase 12/13/14/15 [EC:2.4.1.-]	XP_006338386.1//PREDICTED: probable galacturonosyltransferase 14 [Solanum tuberosum];XP_016561336.1//PREDICTED: probable galacturonosyltransferase 13 [Capsicum annuum]	NA
Soltu.DM.07G013800	1245	478	1557	1.71404	1.46186e-133	Up	1.96743e-134	NA	GO:0016301//kinase activity	NA	K13420//LRR receptor-like serine/threonine-protein kinase FLS2 [EC:2.7.11.1]	XP_006353734.1//PREDICTED: probably inactive leucine-rich repeat receptor-like protein kinase IMK2 [Solanum tuberosum]	NA
Soltu.DM.03G018600.1	401	758.93	83.76	-3.16928	1.88205e-133	Down	2.53427e-134	NA	GO:0004866//endopeptidase inhibitor activity	NA	NA	XP_006353927.1//PREDICTED: cysteine protease inhibitor 10-like [Solanum tuberosum]	NA
Soltu.DM.12G027920	1296	1502	3150	1.07882	2.08308e-133	Up	2.80644e-134	GO:0016021//integral component of membrane	NA	NA	K08679//UDP-glucuronate 4-epimerase [EC:5.1.3.6]	XP_016540268.1//PREDICTED: UDP-glucuronate 4-epimerase 1 [Capsicum annuum]	NA
Soltu.DM.03G020080	886	2370.63	958.79	-1.29563	2.28477e-133	Down	3.07979e-134	GO:0016021//integral component of membrane;GO:0005886//plasma membrane	NA	GO:0008643//carbohydrate transport	K15382//solute carrier family 50 (sugar transporter)	XP_006347633.1//PREDICTED: bidirectional sugar transporter N3-like [Solanum tuberosum]	NA
Soltu.DM.03G019670.1	1439	1298	2851	1.14553	4.95348e-133	Up	6.68761e-134	NA	GO:0046983//protein dimerization activity	GO:0006355//regulation of transcription, DNA-templated	K11253//histone H3;K16189//phytochrome-interacting factor 4;K04733//interleukin-1 receptor-associated kinase 4 [EC:2.7.11.1];K12126//phytochrome-interacting factor 3	XP_006363974.1//PREDICTED: transcription factor bHLH137-like [Solanum tuberosum]	NA
Soltu.DM.07G018590	2370	496	1581	1.68278	3.70556e-132	Up	5.02377e-133	NA	NA	NA	K04733//interleukin-1 receptor-associated kinase 4 [EC:2.7.11.1]	XP_015170362.1//PREDICTED: uncharacterized protein LOC102587338 [Solanum tuberosum]	NA
Soltu.DM.03G016430.1	1946	911	2259.02	1.32053	7.63694e-132	Up	1.03699e-132	GO:0005829//cytosol	GO:0019200//carbohydrate kinase activity;GO:0008865//fructokinase activity;GO:0016773//phosphotransferase activity, alcohol group as acceptor;GO:0016301//kinase activity	GO:0006000//fructose metabolic process	K00847//fructokinase [EC:2.7.1.4]	XP_006362692.1//PREDICTED: probable fructokinase-7 [Solanum tuberosum]	NA
Soltu.DM.04G010560	954	2166	836	-1.36311	8.89426e-132	Down	1.20834e-132	NA	NA	NA	K10761//tRNA(His) guanylyltransferase [EC:2.7.7.79];K04733//interleukin-1 receptor-associated kinase 4 [EC:2.7.11.1];K22455//estrogen receptor-binding fragment-associated gene 9 protein	XP_006350210.1//PREDICTED: myb-like protein D [Solanum tuberosum]	NA
Soltu.DM.01G032420	867	484	1557	1.69604	1.30448e-131	Up	1.77406e-132	NA	NA	NA	K03188//urease accessory protein	XP_006339463.1//PREDICTED: F-box protein PP2-A13 [Solanum tuberosum]	NA
Soltu.DM.05G022630	747	437.27	1473.55	1.76305	1.66263e-131	Up	2.26467e-132	GO:0005634//nucleus	GO:0003677//DNA binding	NA	K08869//aarF domain-containing kinase;K09522//DnaJ homolog subfamily C member 2;K15397//3-ketoacyl-CoA synthase [EC:2.3.1.199];K17613//calcineurin-binding protein cabin-1	XP_006355655.1//PREDICTED: transcription factor DIVARICATA-like [Solanum tuberosum]	NA
Soltu.DM.06G031870	465	1802.87	616.76	-1.53716	2.52374e-131	Down	3.44116e-132	NA	NA	NA	K13993//HSP20 family protein	NP_001275610.1//17.6 kDa class I heat shock protein-like [Solanum tuberosum]	NA
Soltu.DM.04G010390	1035	1340	2899	1.12367	3.60875e-131	Up	4.92313e-132	GO:0005634//nucleus	GO:0008270//zinc ion binding;GO:0003700//DNA-binding transcription factor activity;GO:0043565//sequence-specific DNA binding	GO:0045893//positive regulation of transcription, DNA-templated	K17895//GATA-binding protein 3;K21630//GATA-type zinc finger protein 1	XP_006350222.1//PREDICTED: GATA transcription factor 8-like [Solanum tuberosum]	NA
Soltu.DM.08G030070	1446	2303	925	-1.30564	3.85321e-131	Down	5.25935e-132	NA	NA	NA	K13699//abhydrolase domain-containing protein 5 [EC:2.3.1.51]	XP_006343780.2//PREDICTED: uncharacterized protein LOC102588431 [Solanum tuberosum]	NA
Soltu.DM.01G002400.2	2378	2418.77	999.89	-1.26408	5.57951e-131	Down	7.62745e-132	GO:0016021//integral component of membrane	GO:0016887//ATPase activity;GO:0005524//ATP binding	NA	K05681//ATP-binding cassette, subfamily G (WHITE), member 2	PHT30745.1//ABC transporter G family member 27 [Capsicum baccatum]	NA
Soltu.DM.03G035640	2508	1298	2835.08	1.13745	8.06349e-131	Up	1.10346e-131	GO:0005634//nucleus	GO:0003677//DNA binding;GO:0008289//lipid binding	NA	K09338//homeobox-leucine zipper protein	XP_006343047.1//PREDICTED: homeobox-leucine zipper protein ATHB-15 [Solanum tuberosum]	NA
Soltu.DM.03G037570.1	2094	858.7	2169.37	1.3474	1.30561e-130	Up	1.79221e-131	GO:0005774//vacuolar membrane;GO:0016021//integral component of membrane	GO:0015369//calcium:proton antiporter activity	NA	K07300//Ca2+:H+ antiporter	XP_015067563.1//vacuolar cation/proton exchanger 3-like isoform X1 [Solanum pennellii]	NA
Soltu.DM.04G002930.1	1009	259.57	1133.33	2.13672	1.58307e-130	Up	2.17644e-131	NA	NA	GO:0006952//defense response	NA	XP_006367964.1//PREDICTED: kirola-like [Solanum tuberosum];KAG5611245.1//hypothetical protein H5410_022526 [Solanum commersonii]	NA
Soltu.DM.09G020350.1	1607	202.54	1015.06	2.33564	2.2147e-130	Up	3.04639e-131	NA	NA	NA	K09419//heat shock transcription factor, other eukaryote	XP_015165192.1//PREDICTED: heat stress transcription factor A-7a-like isoform X2 [Solanum tuberosum]	NA
Soltu.DM.08G000910	2898	525.95	1620.6	1.63388	6.42187e-130	Up	8.84709e-131	NA	GO:0043531//ADP binding	NA	K13459//disease resistance protein RPS2	XP_006358393.1//PREDICTED: disease resistance protein At4g27190-like [Solanum tuberosum]	NA
Soltu.DM.11G002240.2	3913	743.61	1980.18	1.42336	1.35225e-129	Up	1.86389e-130	NA	NA	NA	K22038//volume-regulated anion channel	XP_015159498.1//PREDICTED: LOW QUALITY PROTEIN: uncharacterized protein LOC102590743 [Solanum tuberosum]	NA
Soltu.DM.05G008100.1	1590	296.14	1200.98	2.03021	1.40882e-129	Up	1.94286e-130	NA	GO:0016620//oxidoreductase activity, acting on the aldehyde or oxo group of donors, NAD or NADP as acceptor	NA	K00128//aldehyde dehydrogenase (NAD+) [EC:1.2.1.3]	XP_015074703.1//aldehyde dehydrogenase family 2 member B7, mitochondrial [Solanum pennellii]	NA
Soltu.DM.08G028750.1	4215	1194.01	2670.91	1.17187	2.78434e-129	Up	3.84372e-130	NA	GO:0003779//actin binding	NA	K20478//golgin subfamily B member 1	XP_006343884.1//PREDICTED: myosin-11 [Solanum tuberosum]	NA
Soltu.DM.05G004760.1	6503	601.41	1744.92	1.54709	2.95684e-129	Up	4.08394e-130	NA	GO:0016307//phosphatidylinositol phosphate kinase activity;GO:0005524//ATP binding	NA	K00921//1-phosphatidylinositol-3-phosphate 5-kinase [EC:2.7.1.150]	XP_015162787.1//PREDICTED: putative 1-phosphatidylinositol-3-phosphate 5-kinase FAB1C [Solanum tuberosum]	NA
Soltu.DM.10G023850	2298	184	968.97	2.4071	5.6491e-129	Up	7.81443e-130	NA	GO:0004252//serine-type endopeptidase activity	NA	K01188//beta-glucosidase [EC:3.2.1.21];K12619//5'-3' exoribonuclease 2 [EC:3.1.13.-];K14568//rRNA small subunit pseudouridine methyltransferase Nep1 [EC:2.1.1.260];K15333//tRNA guanosine-2'-O-methyltransferase [EC:2.1.1.34];K13199//plasminogen activator inhibitor 1 RNA-binding protein	XP_006339058.1//PREDICTED: subtilisin-like protease SBT1.7 [Solanum tuberosum]	NA
Soltu.DM.09G001140	951	1396	2960	1.09465	2.03999e-128	Up	2.8349e-129	GO:0016021//integral component of membrane	GO:0016740//transferase activity	NA	K22697//sphingomyelin synthase-related protein 1;K04714//shingomyelin synthase [EC:2.7.8.27]	XP_006363096.1//PREDICTED: phosphatidylinositol:ceramide inositolphosphotransferase 2-like [Solanum tuberosum]	NA
Soltu.DM.01G020300	1956	588	1715	1.55467	5.76824e-128	Up	8.02817e-129	GO:0016021//integral component of membrane;GO:0031225//anchored component of membrane	NA	GO:0010215//cellulose microfibril organization	K10956//protein transport protein SEC61 subunit alpha;K14491//two-component response regulator ARR-B family	XP_006363581.1//PREDICTED: COBRA-like protein 7 [Solanum tuberosum]	NA
Soltu.DM.05G024990.1	2068	405.32	1394.36	1.79282	2.11204e-127	Up	2.94847e-128	NA	GO:0005524//ATP binding	NA	K10355//actin, other eukaryote	PHT37061.1//actin [Capsicum baccatum]	NA
Soltu.DM.10G027630	1464	145	875	2.60358	2.63453e-127	Up	3.68161e-128	NA	NA	NA	K14508//regulatory protein NPR1	XP_006351282.1//PREDICTED: regulatory protein NPR5 [Solanum tuberosum]	NA
Soltu.DM.06G026710	1737	550	1646	1.59181	4.06008e-127	Up	5.67659e-128	GO:0016021//integral component of membrane	GO:0022857//transmembrane transporter activity	NA	K14638//solute carrier family 15 (peptide/histidine transporter), member 3/4	XP_006347445.1//PREDICTED: protein NRT1/ PTR FAMILY 2.11-like [Solanum tuberosum]	NA
Soltu.DM.09G009430.1	867	3227.41	1564.44	-1.03438	9.08184e-127	Down	1.27042e-127	NA	NA	NA	K13993//HSP20 family protein	XP_006360822.1//PREDICTED: 17.4 kDa class I heat shock protein-like [Solanum tuberosum]	NA
Soltu.DM.07G001420	582	326	1244	1.94239	1.09374e-126	Up	1.53076e-127	NA	NA	NA	NA	XP_006343718.2//PREDICTED: uncharacterized protein LOC102583265 [Solanum tuberosum]	NA
Soltu.DM.03G025020	2130	3280.89	1603.51	-1.0225	1.89183e-126	Down	2.65041e-127	NA	NA	GO:0045892//negative regulation of transcription, DNA-templated	K16865//programmed cell death protein 4	XP_006351448.1//PREDICTED: uncharacterized protein LOC102604631 isoform X1 [Solanum tuberosum]	NA
Soltu.DM.12G029070	1981	1569	498	-1.64528	3.58121e-126	Down	5.02226e-127	GO:0016021//integral component of membrane	GO:0008289//lipid binding	GO:0006869//lipid transport	K01652//acetolactate synthase I/II/III large subunit [EC:2.2.1.6];K12486//stromal membrane-associated protein	XP_006349992.1//PREDICTED: C2 domain-containing protein At1g53590-like isoform X1 [Solanum tuberosum]	NA
Soltu.DM.09G006560	753	2483.7	1065.16	-1.21107	8.48899e-126	Down	1.19169e-126	NA	GO:0004601//peroxidase activity;GO:0020037//heme binding	GO:0006979//response to oxidative stress	K00434//L-ascorbate peroxidase [EC:1.11.1.11]	XP_006361766.2//PREDICTED: L-ascorbate peroxidase, cytosolic isoform X1 [Solanum tuberosum]	NA
Soltu.DM.10G005280.1	1224	974.83	189.47	-2.35283	1.84823e-125	Down	2.60501e-126	NA	NA	NA	K13422//transcription factor MYC2	XP_006361006.1//PREDICTED: transcription factor MYC4-like [Solanum tuberosum]	NA
Soltu.DM.08G013990	465	878.12	146.98	-2.56845	5.51853e-125	Down	7.80935e-126	NA	NA	NA	NA	XP_006355314.1//PREDICTED: sporulation-specific protein 12-like [Solanum tuberosum]	NA
Soltu.DM.10G004550	849	1449.59	3009.79	1.06437	8.51954e-125	Up	1.20742e-125	NA	NA	NA	K00901//diacylglycerol kinase (ATP) [EC:2.7.1.107]	XP_006365995.2//PREDICTED: diacylglycerol kinase 5-like isoform X1 [Solanum tuberosum]	NA
Soltu.DM.08G022680.1	870	3211.86	1568.37	-1.02379	4.49901e-124	Down	6.38886e-125	NA	NA	NA	K04733//interleukin-1 receptor-associated kinase 4 [EC:2.7.11.1]	XP_015083190.1//uncharacterized protein LOC107026660 [Solanum pennellii]	NA
Soltu.DM.08G027190	954	2002	765	-1.37756	7.31554e-124	Down	1.03937e-124	GO:0005634//nucleus	GO:0003700//DNA-binding transcription factor activity;GO:0043565//sequence-specific DNA binding	NA	K09419//heat shock transcription factor, other eukaryote	XP_006358879.1//PREDICTED: heat stress transcription factor B-2b [Solanum tuberosum]	NA
Soltu.DM.08G026100	345	284	1149	2.02677	9.23715e-124	Up	1.31304e-124	NA	NA	NA	NA	XP_006363722.1//PREDICTED: uncharacterized protein At4g22758-like [Solanum tuberosum]	NA
Soltu.DM.10G011990	648	1556	3153	1.02923	9.37825e-124	Up	1.33376e-124	NA	GO:0005525//GTP binding;GO:0003924//GTPase activity	NA	K07904//Ras-related protein Rab-11A	XP_006339931.1//PREDICTED: ras-related protein RABA2a-like [Solanum tuberosum]	NA
Soltu.DM.11G002380.1	811	176.55	928.68	2.40546	1.42231e-123	Up	2.02378e-124	GO:0005576//extracellular region	NA	NA	K03860//phosphatidylinositol glycan, class Q	XP_006364638.1//PREDICTED: protein RSI-1 [Solanum tuberosum]	NA
Soltu.DM.12G008550	630	750.85	1954.57	1.39061	1.46561e-123	Up	2.08747e-124	GO:0005737//cytoplasm	GO:0004427//inorganic diphosphatase activity;GO:0000287//magnesium ion binding	GO:0006796//phosphate-containing compound metabolic process;GO:0071344//diphosphate metabolic process	K01507//inorganic pyrophosphatase [EC:3.6.1.1]	KAG5573059.1//hypothetical protein H5410_062825 [Solanum commersonii];XP_006360727.1//PREDICTED: soluble inorganic pyrophosphatase isoform X1 [Solanum tuberosum]	NA
Soltu.DM.08G018410	1011	718	1902	1.41581	1.49505e-123	Up	2.13046e-124	GO:0005576//extracellular region	GO:0004601//peroxidase activity;GO:0046872//metal ion binding;GO:0020037//heme binding	GO:0006979//response to oxidative stress;GO:0042744//hydrogen peroxide catabolic process	K00430//peroxidase [EC:1.11.1.7]	XP_015167704.1//PREDICTED: peroxidase 45-like [Solanum tuberosum]	NA
Soltu.DM.07G000310	1497	1563	3160	1.02596	2.19172e-123	Up	3.12786e-124	NA	GO:0008236//serine-type peptidase activity	NA	K01285//lysosomal Pro-X carboxypeptidase [EC:3.4.16.2]	XP_006343677.1//PREDICTED: lysosomal Pro-X carboxypeptidase [Solanum tuberosum]	NA
Soltu.DM.07G016950	1401	1074.29	2449.71	1.19958	3.93339e-123	Up	5.63571e-124	NA	NA	NA	K19861//benzyl alcohol O-benzoyltransferase [EC:2.3.1.196 2.3.1.232]	KAG5596752.1//hypothetical protein H5410_037984 [Solanum commersonii]	NA
Soltu.DM.07G016960	1401	1074.29	2449.71	1.19958	3.93339e-123	Up	5.63571e-124	NA	NA	NA	K19861//benzyl alcohol O-benzoyltransferase [EC:2.3.1.196 2.3.1.232]	KAG5596752.1//hypothetical protein H5410_037984 [Solanum commersonii]	NA
Soltu.DM.06G000020.1	4476	653.71	1795.11	1.4677	4.37385e-123	Up	6.26988e-124	NA	GO:0008017//microtubule binding;GO:0003777//microtubule motor activity;GO:0005524//ATP binding	GO:0007018//microtubule-based movement	K10406//kinesin family member C2/C3	XP_006355844.1//PREDICTED: kinesin-4-like [Solanum tuberosum]	NA
Soltu.DM.03G033600	315	66	663	3.33882	5.31347e-123	Up	7.62057e-124	GO:0016021//integral component of membrane	NA	NA	NA	KAG5618925.1//hypothetical protein H5410_018749 [Solanum commersonii]	NA
Soltu.DM.08G004450	477	235	1048	2.16726	5.95985e-123	Up	8.55181e-124	GO:0016021//integral component of membrane	GO:0008270//zinc ion binding	NA	K16281//RING-H2 zinc finger protein RHA1	XP_006352270.1//PREDICTED: E3 ubiquitin-protein ligase RHA1B-like [Solanum tuberosum]	NA
Soltu.DM.04G012760.1	1249	1156.48	2570.06	1.16241	7.08367e-123	Up	1.01694e-123	NA	NA	NA	K09838//zeaxanthin epoxidase [EC:1.14.15.21]	XP_015170254.1//PREDICTED: LOW QUALITY PROTEIN: 3-hydroxybenzoate 6-hydroxylase 1-like [Solanum tuberosum];KAG5609976.1//hypothetical protein H5410_021257 [Solanum commersonii]	NA
Soltu.DM.04G004730	648	314.01	1201.23	1.94598	1.1147e-122	Up	1.60185e-123	GO:0005634//nucleus	GO:0003677//DNA binding	NA	K11296//high mobility group protein B3	XP_006360847.1//PREDICTED: high mobility group B protein 7-like [Solanum tuberosum]	NA
Soltu.DM.08G000760	843	1074	2446	1.19778	1.16694e-122	Up	1.67775e-123	GO:0005634//nucleus	GO:0043565//sequence-specific DNA binding;GO:0003700//DNA-binding transcription factor activity	NA	K09338//homeobox-leucine zipper protein	XP_006358337.1//PREDICTED: homeobox-leucine zipper protein HAT4 [Solanum tuberosum]	NA
Soltu.DM.03G006240	585	953	2262	1.2574	1.8845e-122	Up	2.71074e-123	NA	GO:0005509//calcium ion binding	NA	K13448//calcium-binding protein CML	XP_006365377.1//PREDICTED: probable calcium-binding protein CML41 [Solanum tuberosum]	NA
novel_G000682	1364	450	1447	1.69542	2.35445e-122	Up	3.39339e-123	NA	NA	GO:0009733//response to auxin	K14488//SAUR family protein	XP_009799442.1//PREDICTED: auxin-induced protein 15A-like [Nicotiana sylvestris]	NA
Soltu.DM.06G012890	1011	2767	1273	-1.10974	6.27437e-122	Down	9.05191e-123	NA	GO:0016491//oxidoreductase activity;GO:0008270//zinc ion binding	NA	K19635//L-idonate 5-dehydrogenase [EC:1.1.1.366];K00008//L-iditol 2-dehydrogenase [EC:1.1.1.14]	KAA8539869.1//hypothetical protein F0562_026560 [Nyssa sinensis];XP_006340526.1//PREDICTED: L-idonate 5-dehydrogenase-like [Solanum tuberosum]	NA
Soltu.DM.01G028600	1551	611	1714	1.49847	3.16548e-121	Up	4.58244e-122	NA	GO:0005524//ATP binding	NA	K08900//mitochondrial chaperone BCS1	XP_006359141.1//PREDICTED: AAA-ATPase At4g30250-like [Solanum tuberosum]	NA
Soltu.DM.06G017220.1	2017	234.34	1038.46	2.15812	3.28068e-121	Up	4.75153e-122	GO:0016021//integral component of membrane	GO:0020037//heme binding;GO:0005506//iron ion binding;GO:0016705//oxidoreductase activity, acting on paired donors, with incorporation or reduction of molecular oxygen;GO:0004497//monooxygenase activity	NA	K00512//steroid 17alpha-monooxygenase / 17alpha-hydroxyprogesterone deacetylase [EC:1.14.14.19 1.14.14.32]	XP_015078888.1//premnaspirodiene oxygenase-like [Solanum pennellii]	NA
Soltu.DM.05G019450	960	1728	608	-1.49661	4.03844e-121	Down	5.85186e-122	GO:0005634//nucleus	GO:0003677//DNA binding	NA	K09422//transcription factor MYB, plant	XP_006345595.1//PREDICTED: protein ODORANT1-like [Solanum tuberosum]	NA
Soltu.DM.01G049630	705	2116	849	-1.30715	7.98333e-121	Down	1.15851e-121	GO:0016021//integral component of membrane	NA	NA	NA	XP_006365122.1//PREDICTED: uncharacterized protein LOC102592319 [Solanum tuberosum]	NA
Soltu.DM.05G025440	2253	190	945	2.32467	8.25824e-121	Up	1.19899e-121	GO:0016021//integral component of membrane	GO:0016887//ATPase activity;GO:0005524//ATP binding	NA	K05681//ATP-binding cassette, subfamily G (WHITE), member 2	XP_006345915.1//PREDICTED: ABC transporter G family member 1 [Solanum tuberosum]	NA
Soltu.DM.08G027900.1	2918	1298	2761	1.09925	1.09267e-120	Up	1.58718e-121	GO:0005737//cytoplasm	GO:0005524//ATP binding;GO:0016881//acid-amino acid ligase activity	GO:0051301//cell division;GO:0008360//regulation of cell shape;GO:0009058//biosynthetic process	K11323//histone arginine demethylase JMJD6 [EC:1.14.11.-]	XP_015085372.1//UDP-N-acetylmuramoyl-L-alanyl-D-glutamate--2,6-diaminopimelate ligase MurE homolog, chloroplastic [Solanum pennellii]	NA
Soltu.DM.11G017240	1725	1285	2742	1.10381	1.15558e-120	Up	1.68021e-121	GO:0016021//integral component of membrane	NA	NA	NA	XP_006356930.1//PREDICTED: uncharacterized protein LOC102595355 [Solanum tuberosum]	NA
Soltu.DM.11G000800	516	1545	502	-1.6115	1.1586e-120	Down	1.68541e-121	NA	NA	NA	K03006//DNA-directed RNA polymerase II subunit RPB1 [EC:2.7.7.6]	XP_015166401.1//PREDICTED: basic blue protein-like isoform X1 [Solanum tuberosum]	NA
Soltu.DM.05G025650.1	2343	424.61	1392.5	1.72382	1.49155e-120	Up	2.1708e-121	NA	GO:0016787//hydrolase activity	NA	K11838//ubiquitin carboxyl-terminal hydrolase 7 [EC:3.4.19.12]	KAG5607775.1//hypothetical protein H5410_029267, partial [Solanum commersonii]	NA
Soltu.DM.04G014710	4644	249.25	1065.05	2.10561	1.60812e-120	Up	2.34159e-121	NA	NA	NA	K00558//DNA (cytosine-5)-methyltransferase 1 [EC:2.1.1.37]	XP_006359979.1//PREDICTED: DNA (cytosine-5)-methyltransferase 1B-like [Solanum tuberosum]	NA
Soltu.DM.03G001830	1059	368	1290	1.81994	2.09723e-120	Up	3.05676e-121	NA	NA	NA	NA	XP_006367779.2//PREDICTED: protein trichome birefringence-like 38 [Solanum tuberosum]	NA
Soltu.DM.12G029590	1227	535.17	1581.73	1.57379	3.12153e-120	Up	4.55413e-121	NA	NA	NA	K09838//zeaxanthin epoxidase [EC:1.14.15.21]	XP_006358984.1//PREDICTED: FAD-dependent urate hydroxylase-like isoform X3 [Solanum tuberosum]	NA
Soltu.DM.07G021820	2973	1137	2521	1.15912	5.09524e-120	Up	7.44805e-121	GO:0016021//integral component of membrane	GO:0004672//protein kinase activity;GO:0005524//ATP binding	NA	K04733//interleukin-1 receptor-associated kinase 4 [EC:2.7.11.1]	XP_006348929.1//PREDICTED: probable LRR receptor-like serine/threonine-protein kinase At1g07650 [Solanum tuberosum]	NA
Soltu.DM.07G013850	1431	1774	641	-1.45826	1.18589e-119	Down	1.73936e-120	NA	NA	NA	K08237//hydroquinone glucosyltransferase [EC:2.4.1.218];K14709//solute carrier family 39 (zinc transporter), member 1/2/3;K22845//phlorizin synthase [EC:2.4.1.357];K22950//acylphloroglucinol glucosyltransferase [EC:2.4.1.358]	XP_006353791.1//PREDICTED: anthocyanidin 3-O-glucosyltransferase 2-like [Solanum tuberosum]	NA
Soltu.DM.09G005890	2298	471	1468	1.6504	1.64173e-119	Up	2.41375e-120	GO:0016021//integral component of membrane	GO:0004672//protein kinase activity;GO:0005524//ATP binding	NA	K04733//interleukin-1 receptor-associated kinase 4 [EC:2.7.11.1];K04730//interleukin-1 receptor-associated kinase 1 [EC:2.7.11.1]	XP_015088768.1//serine/threonine-protein kinase-like protein CCR1 [Solanum pennellii]	NA
Soltu.DM.02G025630.2	1150	984.2	207.35	-2.23653	3.09423e-119	Down	4.55146e-120	GO:0016021//integral component of membrane	NA	NA	NA	XP_006363128.1//PREDICTED: uncharacterized protein LOC102578503 isoform X1 [Solanum tuberosum]	NA
Soltu.DM.04G008820	438	1949	751	-1.3655	4.88349e-119	Down	7.1972e-120	GO:0005782//peroxisomal matrix	NA	GO:0009408//response to heat;GO:0006457//protein folding;GO:0000302//response to reactive oxygen species	K13993//HSP20 family protein	XP_006346757.1//PREDICTED: 15.7 kDa heat shock protein, peroxisomal [Solanum tuberosum]	NA
Soltu.DM.04G011660	1350	3163.4	1562.91	-1.00689	5.87017e-119	Down	8.65549e-120	GO:0016021//integral component of membrane	NA	NA	NA	XP_015169212.1//PREDICTED: putative UPF0481 protein At3g02645 [Solanum tuberosum]	NA
Soltu.DM.03G015040.1	861	654.73	1771.5	1.44635	6.9143e-119	Up	1.02097e-119	GO:0005618//cell wall;GO:0048046//apoplast	GO:0016762//xyloglucan:xyloglucosyl transferase activity;GO:0004553//hydrolase activity, hydrolyzing O-glycosyl compounds	GO:0071555//cell wall organization;GO:0010411//xyloglucan metabolic process;GO:0042546//cell wall biogenesis	K14504//xyloglucan:xyloglucosyl transferase TCH4 [EC:2.4.1.207];K08235//xyloglucan:xyloglucosyl transferase [EC:2.4.1.207]	XP_006358261.1//PREDICTED: probable xyloglucan endotransglucosylase/hydrolase protein 23 [Solanum tuberosum];XP_006358262.1//PREDICTED: probable xyloglucan endotransglucosylase/hydrolase protein 23 [Solanum tuberosum]	NA
Soltu.DM.12G022190	1845	766	1949	1.35767	7.54269e-119	Up	1.11429e-119	NA	NA	NA	K14487//auxin responsive GH3 gene family	XP_006363511.1//PREDICTED: indole-3-acetic acid-amido synthetase GH3.6 [Solanum tuberosum]	NA
Soltu.DM.05G002190	2238	1573	3138	1.00668	8.18448e-119	Up	1.20969e-119	GO:0016021//integral component of membrane	GO:0005524//ATP binding;GO:0004672//protein kinase activity	NA	K04733//interleukin-1 receptor-associated kinase 4 [EC:2.7.11.1]	XP_009791189.1//PREDICTED: proline-rich receptor-like protein kinase PERK9 [Nicotiana sylvestris]	NA
Soltu.DM.12G003040	1029	100.22	732.95	2.8809	1.0568e-118	Up	1.56348e-119	NA	GO:0016747//transferase activity, transferring acyl groups other than amino-acyl groups	GO:0009058//biosynthetic process	K00660//chalcone synthase [EC:2.3.1.74]	XP_006349940.1//PREDICTED: chalcone synthase J-like [Solanum tuberosum]	NA
Soltu.DM.12G004570	1185	996	2301	1.21839	1.35444e-118	Up	2.00573e-119	NA	NA	NA	K03686//molecular chaperone DnaJ;K09510//DnaJ homolog subfamily B member 4	XP_006342520.1//PREDICTED: chaperone protein dnaJ 10 [Solanum tuberosum]	NA
Soltu.DM.08G020410	999	2863.66	1356.7	-1.06741	1.63061e-118	Down	2.41584e-119	NA	NA	NA	K01784//UDP-glucose 4-epimerase [EC:5.1.3.2]	XP_015161302.1//PREDICTED: uncharacterized protein LOC102597217 isoform X2 [Solanum tuberosum];XP_006367969.2//PREDICTED: uncharacterized protein LOC102597217 isoform X3 [Solanum tuberosum];XP_015161301.1//PREDICTED: uncharacterized protein LOC102597217 isoform X1 [Solanum tuberosum]	NA
Soltu.DM.02G024910	4371	998	2302	1.21613	2.65797e-118	Up	3.94544e-119	NA	NA	NA	K18626//trichohyalin	XP_006340644.1//PREDICTED: auxilin-like protein 1 [Solanum tuberosum]	NA
Soltu.DM.03G001350	1025	1272.57	2704.66	1.09805	4.72748e-118	Up	7.02742e-119	GO:0016021//integral component of membrane	GO:0004672//protein kinase activity;GO:0005524//ATP binding;GO:0022857//transmembrane transporter activity;GO:0004674//protein serine/threonine kinase activity	NA	K14502//protein brassinosteroid insensitive 2 [EC:2.7.11.1]	XP_006367136.1//PREDICTED: shaggy-related protein kinase eta-like [Solanum tuberosum];QAB35650.1//shaggy-related protein kinase eta-like protein [Solanum tuberosum];NP_001343199.1//GSK3 kinase BIN2-like protein [Solanum lycopersicum]	NA
Soltu.DM.04G005160	627	943	2217	1.24363	5.10253e-118	Up	7.59214e-119	NA	NA	NA	K04733//interleukin-1 receptor-associated kinase 4 [EC:2.7.11.1]	XP_006359356.1//PREDICTED: putative GEM-like protein 8 [Solanum tuberosum]	NA
Soltu.DM.10G004230	585	572	39	-3.86412	1.06813e-117	Down	1.59156e-118	NA	GO:0046872//metal ion binding	NA	K10666//E3 ubiquitin-protein ligase RNF5 [EC:2.3.2.27]	XP_006366025.1//PREDICTED: E3 ubiquitin-protein ligase RMA1H1-like [Solanum tuberosum]	NA
Soltu.DM.02G034050	2304	1238	2651	1.10888	1.44657e-117	Up	2.15646e-118	GO:0016021//integral component of membrane	GO:0005524//ATP binding;GO:0004672//protein kinase activity	NA	K13420//LRR receptor-like serine/threonine-protein kinase FLS2 [EC:2.7.11.1]	XP_006338684.1//PREDICTED: probable inactive leucine-rich repeat receptor-like protein kinase At3g03770 [Solanum tuberosum]	NA
Soltu.DM.02G008920.1	1447	1358.31	2823.39	1.06597	1.91691e-117	Up	2.86169e-118	GO:0016021//integral component of membrane;GO:0005739//mitochondrion	NA	GO:0051560//mitochondrial calcium ion homeostasis	K20858//calcium uniporter protein, mitochondrial	XP_006344829.1//PREDICTED: calcium uniporter protein 2, mitochondrial [Solanum tuberosum]	NA
Soltu.DM.04G026080	3162	598	1670	1.49198	2.08866e-117	Up	3.12105e-118	GO:0016021//integral component of membrane	GO:0005524//ATP binding;GO:0004674//protein serine/threonine kinase activity	NA	K13420//LRR receptor-like serine/threonine-protein kinase FLS2 [EC:2.7.11.1];K00924//kinase [EC:2.7.1.-];K17422//large subunit ribosomal protein L41	XP_006356342.1//PREDICTED: receptor-like protein kinase 2 isoform X1 [Solanum tuberosum]	NA
Soltu.DM.08G028800	1305	1530	3065	1.01271	3.21757e-117	Up	4.81023e-118	NA	NA	NA	NA	KAG5593329.1//hypothetical protein H5410_043843 [Solanum commersonii]	NA
Soltu.DM.05G025480	2724	1035	2349	1.19277	4.39352e-117	Up	6.57446e-118	NA	NA	NA	K21110//cingulin-like protein 1;K12821//pre-mRNA-processing factor 40	XP_006345904.1//PREDICTED: putative WEB family protein At1g65010, chloroplastic [Solanum tuberosum]	NA
Soltu.DM.10G028300	723	621.91	1.2	-9.00718	5.60378e-117	Down	8.39738e-118	NA	NA	NA	K08064//nuclear transcription factor Y, alpha	XP_015165892.1//PREDICTED: nuclear transcription factor Y subunit A-7-like [Solanum tuberosum]	NA
Soltu.DM.10G002250.1	964	585.67	1645.39	1.50062	1.11318e-116	Up	1.67363e-117	NA	NA	NA	K16196//eukaryotic translation initiation factor 2-alpha kinase 4 [EC:2.7.11.1];K04733//interleukin-1 receptor-associated kinase 4 [EC:2.7.11.1];K13150//coilin;K14513//ethylene-insensitive protein 2;K04125//gibberellin 2beta-dioxygenase [EC:1.14.11.13]	XP_006362946.1//PREDICTED: receptor-like protein kinase THESEUS 1 [Solanum tuberosum];KAA3456148.1//DNA/RNA polymerases superfamily protein [Gossypium australe]	NA
Soltu.DM.07G023000	549	205	957	2.23325	1.33578e-116	Up	2.01019e-117	NA	NA	NA	NA	XP_004244316.1//uncharacterized protein LOC101255221 [Solanum lycopersicum]	NA
Soltu.DM.07G023890	900	543	1574	1.54576	1.3483e-116	Up	2.02999e-117	NA	NA	NA	K20557//transcription factor VIP1;K04374//cyclic AMP-dependent transcription factor ATF-4	XP_006348282.1//PREDICTED: basic leucine zipper 34-like [Solanum tuberosum]	NA
Soltu.DM.12G011490	1671	1286.69	2712.13	1.08611	2.54362e-116	Up	3.83684e-117	NA	NA	NA	K14638//solute carrier family 15 (peptide/histidine transporter), member 3/4	XP_015163861.1//PREDICTED: protein NRT1/ PTR FAMILY 8.3-like [Solanum tuberosum]	NA
Soltu.DM.06G028510	1152	99	720	2.87285	2.60494e-116	Up	3.93302e-117	NA	NA	NA	K06699//proteasome activator subunit 4	XP_015164253.1//PREDICTED: BURP domain-containing protein 16-like isoform X3 [Solanum tuberosum]	NA
Soltu.DM.01G005580	738	2793.94	1321.07	-1.07024	3.6728e-116	Down	5.5531e-117	NA	GO:0004623//phospholipase A2 activity	GO:0006644//phospholipid metabolic process;GO:0050482//arachidonic acid secretion	NA	XP_006362757.1//PREDICTED: uncharacterized protein LOC102580693 isoform X1 [Solanum tuberosum];XP_015158632.1//PREDICTED: uncharacterized protein LOC102580693 isoform X2 [Solanum tuberosum]	NA
Soltu.DM.06G016040.1	747	341.58	1217.89	1.84444	7.89079e-116	Up	1.19807e-116	NA	GO:0045300//acyl-[acyl-carrier-protein] desaturase activity;GO:0046872//metal ion binding	GO:0006631//fatty acid metabolic process	K03921//acyl-[acyl-carrier-protein] desaturase [EC:1.14.19.2 1.14.19.11 1.14.19.26]	KAG5601024.1//hypothetical protein H5410_032394 [Solanum commersonii];XP_006356733.1//PREDICTED: stearoyl-[acyl-carrier-protein] 9-desaturase 1, chloroplastic-like [Solanum tuberosum];XP_015168550.1//PREDICTED: stearoyl-[acyl-carrier-protein] 9-desaturase 6, chloroplastic-like [Solanum tuberosum]	NA
Soltu.DM.05G025910	4437	1734.26	631.53	-1.44705	1.10647e-115	Down	1.68231e-116	GO:0016021//integral component of membrane	GO:0005524//ATP binding;GO:0016887//ATPase activity	NA	K05681//ATP-binding cassette, subfamily G (WHITE), member 2	PHU18622.1//ABC transporter G family member 39 [Capsicum chinense]	NA
Soltu.DM.05G020590	1422	2049	828	-1.29687	1.20485e-115	Down	1.83274e-116	NA	NA	NA	K14306//nuclear pore complex protein Nup62	XP_006345525.1//PREDICTED: serine-rich adhesin for platelets-like [Solanum tuberosum]	NA
Soltu.DM.05G005540	3348	2678.23	1245.27	-1.09447	1.74332e-115	Down	2.6543e-116	NA	GO:0003968//RNA-directed 5'-3' RNA polymerase activity;GO:0003723//RNA binding	GO:0031047//gene silencing by RNA	K11699//RNA-dependent RNA polymerase [EC:2.7.7.48]	XP_015160223.1//PREDICTED: probable RNA-dependent RNA polymerase 1 isoform X2 [Solanum tuberosum]	NA
Soltu.DM.01G011130	1296	245	1032	2.08494	2.16631e-115	Up	3.29985e-116	NA	GO:0030246//carbohydrate binding;GO:0016301//kinase activity	NA	K04733//interleukin-1 receptor-associated kinase 4 [EC:2.7.11.1]	XP_006361291.1//PREDICTED: G-type lectin S-receptor-like serine/threonine-protein kinase RLK1 [Solanum tuberosum]	NA
Soltu.DM.02G018840	1113	602	53	-3.49535	3.29083e-115	Down	5.02442e-116	GO:0005634//nucleus	GO:0003677//DNA binding	NA	K09422//transcription factor MYB, plant	XP_006347152.1//PREDICTED: transcription factor MYB34 [Solanum tuberosum]	NA
Soltu.DM.11G022130	1887	397.49	1312.18	1.73333	1.47441e-114	Up	2.2605e-115	NA	NA	NA	K06636//structural maintenance of chromosome 1;K10406//kinesin family member C2/C3	XP_006362864.1//PREDICTED: uncharacterized protein At5g41620 [Solanum tuberosum]	NA
Soltu.DM.02G029930	1173	794	1965	1.31767	1.67477e-114	Up	2.57005e-115	GO:0016021//integral component of membrane	NA	NA	NA	XP_006338274.1//PREDICTED: probable vacuolar amino acid transporter YPQ2 [Solanum tuberosum]	NA
Soltu.DM.05G000860.1	2748	878.22	168.37	-2.3726	2.74647e-114	Down	4.22242e-115	NA	NA	NA	K05747//Wiskott-Aldrich syndrome protein	XP_006348683.1//PREDICTED: ninja-family protein AFP3 [Solanum tuberosum]	NA
Soltu.DM.11G022770	639	213.01	961.06	2.18406	5.89775e-114	Up	9.0797e-115	NA	NA	NA	K04733//interleukin-1 receptor-associated kinase 4 [EC:2.7.11.1]	NP_001305479.1//kiwellin-like precursor [Solanum tuberosum]	NA
Soltu.DM.10G024530	1359	752	1895	1.34374	8.19504e-114	Up	1.26338e-114	NA	GO:0016758//transferase activity, transferring hexosyl groups	NA	K13496//UDP-glucosyl transferase 73C [EC:2.4.1.-]	XP_015165180.1//PREDICTED: anthocyanidin 3-O-glucosyltransferase 4-like isoform X2 [Solanum tuberosum]	NA
Soltu.DM.01G045580	2025	1376.29	2819.87	1.0452	1.22836e-113	Up	1.89455e-114	NA	GO:0005524//ATP binding;GO:0051082//unfolded protein binding	GO:0006457//protein folding	K04043//molecular chaperone DnaK	XP_015158259.1//PREDICTED: heat shock 70 kDa protein, mitochondrial-like [Solanum tuberosum]	NA
Soltu.DM.01G031060	872	2523.88	1149.94	-1.12373	1.35643e-113	Down	2.09305e-114	GO:0005773//vacuole;GO:0005829//cytosol	GO:0098599//palmitoyl hydrolase activity	NA	K01074//palmitoyl-protein thioesterase [EC:3.1.2.22]	XP_006347949.1//PREDICTED: palmitoyl-protein thioesterase 1 isoform X1 [Solanum tuberosum];XP_015164501.1//PREDICTED: palmitoyl-protein thioesterase 1 isoform X2 [Solanum tuberosum]	NA
Soltu.DM.04G003720	993	1265	2660	1.08264	1.56776e-113	Up	2.42024e-114	GO:0048046//apoplast;GO:0005618//cell wall	GO:0016762//xyloglucan:xyloglucosyl transferase activity;GO:0004553//hydrolase activity, hydrolyzing O-glycosyl compounds	GO:0071555//cell wall organization;GO:0042546//cell wall biogenesis;GO:0010411//xyloglucan metabolic process	K08235//xyloglucan:xyloglucosyl transferase [EC:2.4.1.207]	XP_006355045.1//PREDICTED: probable xyloglucan endotransglucosylase/hydrolase protein 27 [Solanum tuberosum]	NA
Soltu.DM.12G024130	1524	1162.61	311.47	-1.88985	1.74411e-113	Down	2.69372e-114	NA	GO:0016831//carboxy-lyase activity;GO:0030170//pyridoxal phosphate binding	GO:0006520//cellular amino acid metabolic process	K22328//phenylacetaldehyde synthase [EC:4.1.1.109]	XP_006351976.1//PREDICTED: tyrosine decarboxylase 1-like [Solanum tuberosum]	NA
Soltu.DM.06G000020	3018	540.29	1550.89	1.53164	2.15858e-113	Up	3.33844e-114	NA	GO:0005524//ATP binding;GO:0003777//microtubule motor activity;GO:0008017//microtubule binding	GO:0007018//microtubule-based movement	K10406//kinesin family member C2/C3	XP_006355844.1//PREDICTED: kinesin-4-like [Solanum tuberosum]	NA
Soltu.DM.10G028370	1563	146	816	2.49295	2.85355e-113	Up	4.41931e-114	NA	GO:0016758//transferase activity, transferring hexosyl groups	NA	K13080//flavanone 7-O-glucoside 2''-O-beta-L-rhamnosyltransferase [EC:2.4.1.236]	XP_006351221.1//PREDICTED: beta-D-glucosyl crocetin beta-1,6-glucosyltransferase-like [Solanum tuberosum]	NA
Soltu.DM.08G028500	2265	506	23	-4.44908	9.14568e-113	Down	1.42222e-113	NA	GO:0005524//ATP binding	GO:0048235//pollen sperm cell differentiation	K22530//ATPase family AAA domain-containing protein 1 [EC:3.6.1.-];K13254//spastin [EC:5.6.1.1];K03231//elongation factor 1-alpha	XP_006343914.1//PREDICTED: fidgetin-like protein 1 [Solanum tuberosum]	NA
Soltu.DM.03G020060	778	2913	1422	-1.02423	9.43439e-113	Down	1.46778e-113	GO:0016021//integral component of membrane;GO:0005886//plasma membrane	NA	GO:0008643//carbohydrate transport	K15382//solute carrier family 50 (sugar transporter)	XP_006347635.1//PREDICTED: bidirectional sugar transporter SWEET10-like [Solanum tuberosum]	NA
Soltu.DM.11G003260	420	708	1818	1.37088	1.34962e-112	Up	2.10257e-113	NA	GO:0008233//peptidase activity	GO:0016539//intein-mediated protein splicing	K01179//endoglucanase [EC:3.2.1.4];K12875//apoptotic chromatin condensation inducer in the nucleus	XP_040959981.1//classical arabinogalactan protein 7-like [Gossypium hirsutum]	NA
Soltu.DM.03G011300	1554	901	2116	1.24209	1.69269e-112	Up	2.63942e-113	GO:0016021//integral component of membrane	GO:0046872//metal ion binding;GO:0030570//pectate lyase activity	GO:0045490//pectin catabolic process	K01728//pectate lyase [EC:4.2.2.2]	XP_006364448.1//PREDICTED: probable pectate lyase 5 [Solanum tuberosum]	NA
Soltu.DM.03G034130	1815	2640	1235	-1.08568	2.12882e-112	Down	3.32251e-113	GO:0009705//plant-type vacuole membrane;GO:0016021//integral component of membrane	NA	GO:0015743//malate transport	K03695//ATP-dependent Clp protease ATP-binding subunit ClpB	XP_006341623.1//PREDICTED: aluminum-activated malate transporter 9 [Solanum tuberosum]	NA
Soltu.DM.01G030930	2103	1033	2313	1.17328	2.25384e-112	Up	3.52081e-113	GO:0005634//nucleus;GO:0005737//cytoplasm;GO:0005886//plasma membrane	GO:0005524//ATP binding;GO:0004674//protein serine/threonine kinase activity;GO:0004672//protein kinase activity	GO:0043069//negative regulation of programmed cell death;GO:0006468//protein phosphorylation	K08286//protein-serine/threonine kinase [EC:2.7.11.-]	XP_006347964.1//PREDICTED: serine/threonine-protein kinase D6PK-like [Solanum tuberosum]	NA
Soltu.DM.08G000520	1773	851	160	-2.40074	2.58045e-112	Down	4.03284e-113	GO:0016021//integral component of membrane	GO:0022857//transmembrane transporter activity	GO:0006857//oligopeptide transport	K14638//solute carrier family 15 (peptide/histidine transporter), member 3/4	XP_006358355.1//PREDICTED: protein NRT1/ PTR FAMILY 6.3-like [Solanum tuberosum]	NA
Soltu.DM.08G013320.1	1540	1402	448	-1.63556	5.73733e-112	Down	8.99494e-113	GO:0005634//nucleus	GO:0003677//DNA binding;GO:0003700//DNA-binding transcription factor activity	NA	K13211//GC-rich sequence DNA-binding factor	XP_019256871.1//PREDICTED: transcriptional repressor ILP1 [Nicotiana attenuata];KAG5600359.1//hypothetical protein H5410_031729 [Solanum commersonii];KAG5631628.1//hypothetical protein H5410_003345 [Solanum commersonii]	NA
Soltu.DM.04G032360	1044	553.37	1563.58	1.50889	7.53919e-112	Up	1.18252e-112	NA	GO:0004185//serine-type carboxypeptidase activity	NA	K16296//serine carboxypeptidase-like clade I [EC:3.4.16.-]	XP_015168618.1//PREDICTED: serine carboxypeptidase-like 11 [Solanum tuberosum];XP_015168615.1//PREDICTED: serine carboxypeptidase-like 17 [Solanum tuberosum]	NA
Soltu.DM.03G025770	1806	330.22	1174.9	1.84139	1.51057e-111	Up	2.37467e-112	NA	GO:0010333//terpene synthase activity;GO:0000287//magnesium ion binding	NA	K07385//1,8-cineole synthase [EC:4.2.3.108];K12742//isoprene synthase [EC:4.2.3.27]	XP_006344475.1//PREDICTED: (-)-camphene/tricyclene synthase, chloroplastic-like isoform X1 [Solanum tuberosum]	NA
Soltu.DM.10G026560.1	772	1840.74	713.22	-1.35752	1.59489e-111	Down	2.50836e-112	GO:0016021//integral component of membrane	GO:0020037//heme binding;GO:0005506//iron ion binding;GO:0016705//oxidoreductase activity, acting on paired donors, with incorporation or reduction of molecular oxygen;GO:0004497//monooxygenase activity	NA	K15405//midchain alkane hydroxylase	KAG5583338.1//hypothetical protein H5410_053965 [Solanum commersonii]	NA
Soltu.DM.06G027450	633	1370.18	431.32	-1.65718	1.65953e-111	Down	2.61236e-112	NA	GO:0004866//endopeptidase inhibitor activity	NA	NA	XP_006347377.1//PREDICTED: miraculin-like [Solanum tuberosum]	NA
Soltu.DM.10G024950	480	2345	1040	-1.16265	1.69591e-111	Down	2.67083e-112	NA	GO:0008270//zinc ion binding;GO:0003677//DNA binding	NA	NA	XP_006339126.1//PREDICTED: zinc finger A20 and AN1 domain-containing stress-associated protein 4-like [Solanum tuberosum]	NA
Soltu.DM.09G024740.1	3111	1043.16	2320.86	1.16405	2.32924e-111	Up	3.67317e-112	NA	GO:0016787//hydrolase activity	GO:0046856//phosphatidylinositol dephosphorylation	K20279//synaptojanin [EC:3.1.3.36]	XP_006360764.1//PREDICTED: type IV inositol polyphosphate 5-phosphatase 7-like [Solanum tuberosum]	NA
Soltu.DM.10G026530	1194	1853.79	722.59	-1.34888	3.16162e-111	Down	4.98806e-112	GO:0016021//integral component of membrane	GO:0005506//iron ion binding;GO:0020037//heme binding;GO:0004497//monooxygenase activity;GO:0016705//oxidoreductase activity, acting on paired donors, with incorporation or reduction of molecular oxygen	NA	K15402//fatty acid omega-hydroxylase [EC:1.14.-.-];K15405//midchain alkane hydroxylase	XP_006351417.1//PREDICTED: alkane hydroxylase MAH1-like [Solanum tuberosum]	NA
Soltu.DM.06G021130.1	2541	1410.34	455.3	-1.6208	3.45161e-111	Down	5.45045e-112	NA	NA	NA	NA	KAG5603441.1//hypothetical protein H5410_034811, partial [Solanum commersonii]	NA
Soltu.DM.06G012010	828	213	947	2.16286	5.66193e-111	Up	8.94476e-112	NA	NA	NA	K13544//pheophorbidase [EC:3.1.1.82]	XP_006357300.1//PREDICTED: methylesterase 17 [Solanum tuberosum]	NA
Soltu.DM.01G037090	2247	1141	2460	1.11871	9.37949e-111	Up	1.48443e-111	NA	GO:0004674//protein serine/threonine kinase activity;GO:0005524//ATP binding	NA	K08867//WNK lysine deficient protein kinase [EC:2.7.11.1]	XP_006347798.1//PREDICTED: probable serine/threonine-protein kinase WNK9 [Solanum tuberosum]	NA
Soltu.DM.01G027660	1257	347	1199	1.79918	2.70331e-110	Up	4.28791e-111	NA	NA	NA	NA	KAG5600034.1//hypothetical protein H5410_031404 [Solanum commersonii]	NA
Soltu.DM.01G023980	456	249	1015	2.03761	2.93977e-110	Up	4.66506e-111	NA	NA	NA	NA	XP_006339404.1//PREDICTED: uncharacterized protein LOC102598094 [Solanum tuberosum]	NA
Soltu.DM.12G025490.1	1031	2946.3	1460	-1.00258	3.94699e-110	Down	6.27176e-111	NA	GO:0030599//pectinesterase activity;GO:0045330//aspartyl esterase activity	GO:0042545//cell wall modification;GO:0045490//pectin catabolic process	K01051//pectinesterase [EC:3.1.1.11]	APW83750.1//pectinesterase [Lycium barbarum]	NA
Soltu.DM.12G005580	831	484	1434	1.57732	1.68819e-109	Up	2.68969e-110	NA	NA	NA	NA	XP_006342610.1//PREDICTED: protein MIZU-KUSSEI 1 [Solanum tuberosum]	NA
Soltu.DM.04G025620	762	2138	913	-1.21722	2.31538e-109	Down	3.69387e-110	GO:0016021//integral component of membrane;GO:0005886//plasma membrane	GO:0051119//sugar transmembrane transporter activity	NA	K15382//solute carrier family 50 (sugar transporter)	XP_006356306.1//PREDICTED: bidirectional sugar transporter SWEET1 [Solanum tuberosum]	NA
Soltu.DM.05G004650	1245	1049.7	2316.17	1.15212	2.40877e-109	Up	3.84456e-110	NA	GO:0005507//copper ion binding;GO:0016491//oxidoreductase activity;GO:0046872//metal ion binding	GO:0030001//metal ion transport	K10752//histone-binding protein RBBP4;K07213//copper chaperone;K04733//interleukin-1 receptor-associated kinase 4 [EC:2.7.11.1]	KAG5603977.1//hypothetical protein H5410_025469, partial [Solanum commersonii]	NA
Soltu.DM.07G017270.1	1010	421.84	1325.53	1.66215	3.81268e-109	Up	6.09068e-110	NA	GO:0010333//terpene synthase activity;GO:0000287//magnesium ion binding	NA	K15803//(-)-germacrene D synthase [EC:4.2.3.75]	XP_006364159.1//PREDICTED: (-)-germacrene D synthase-like [Solanum tuberosum]	NA
Soltu.DM.04G035610	750	975.96	226.7	-2.09569	3.84922e-109	Down	6.15177e-110	NA	NA	NA	K23050//phenylcoumaran benzylic ether reductase [EC:1.3.1.-]	XP_006341955.1//PREDICTED: isoflavone reductase-like protein [Solanum tuberosum]	NA
Soltu.DM.12G024280.1	2533	459.75	9.39	-5.60323	5.49149e-109	Down	8.79972e-110	NA	GO:0016866//intramolecular transferase activity	NA	K15813//beta-amyrin synthase [EC:5.4.99.39];K21928//delta/alpha/beta-amyrin synthase [EC:5.4.99.55 5.4.99.40 5.4.99.39]	XP_009591746.1//beta-amyrin synthase-like [Nicotiana tomentosiformis]	NA
Soltu.DM.05G004540.1	1239	1668.51	616.71	-1.42554	6.50762e-109	Down	1.04418e-109	NA	NA	NA	K02184//formin 2	GIL44364.1//hypothetical protein Vafri_1861 [Volvox africanus]	NA
Soltu.DM.01G002240	828	1393.78	453.2	-1.61043	6.65586e-109	Down	1.06891e-109	NA	GO:0016491//oxidoreductase activity;GO:0046872//metal ion binding	NA	K04125//gibberellin 2beta-dioxygenase [EC:1.14.11.13]	XP_006348413.1//PREDICTED: probable 2-oxoglutarate-dependent dioxygenase AOP1.2 [Solanum tuberosum]	NA
novel_G000341	1775	1902.63	763.07	-1.30776	7.0915e-109	Down	1.13937e-109	NA	NA	NA	K07466//replication factor A1	XP_015158850.1//PREDICTED: uncharacterized protein LOC102591422 [Solanum tuberosum]	NA
Soltu.DM.01G008040	1341	331	1162	1.82206	8.7767e-109	Up	1.41075e-109	NA	NA	NA	K03844//alpha-1,2-mannosyltransferase [EC:2.4.1.131]	XP_006367493.1//PREDICTED: ACT domain-containing protein ACR4-like isoform X1 [Solanum tuberosum];XP_006367494.1//PREDICTED: ACT domain-containing protein ACR4-like isoform X2 [Solanum tuberosum]	NA
Soltu.DM.08G000780	2580	380.38	1250.36	1.72718	1.06297e-108	Up	1.71159e-109	NA	GO:0043531//ADP binding	NA	K13459//disease resistance protein RPS2	XP_006358336.1//PREDICTED: disease resistance protein At4g27190-like [Solanum tuberosum]	NA
Soltu.DM.11G016150	891	289	1083	1.91624	1.52738e-108	Up	2.46263e-109	NA	NA	NA	NA	XP_006363857.2//PREDICTED: uncharacterized protein LOC102578510 [Solanum tuberosum]	NA
Soltu.DM.02G021320	1065	725.12	1818.73	1.33699	1.82556e-108	Up	2.94727e-109	NA	NA	NA	K04733//interleukin-1 receptor-associated kinase 4 [EC:2.7.11.1]	XP_006363203.2//PREDICTED: glycerophosphodiester phosphodiesterase protein kinase domain-containing GDPDL2-like [Solanum tuberosum]	NA
Soltu.DM.08G005640.1	1256	444.65	1359.04	1.6222	4.29931e-108	Up	6.96835e-109	NA	GO:0046983//protein dimerization activity	NA	K05765//cofilin	XP_006355783.1//PREDICTED: transcription factor bHLH113-like [Solanum tuberosum]	NA
Soltu.DM.04G002360	1470	2861	1412	-1.00843	5.26898e-108	Down	8.54838e-109	NA	GO:0008270//zinc ion binding	NA	K12135//zinc finger protein CONSTANS	XP_006360436.1//PREDICTED: putative zinc finger protein At1g68190 isoform X2 [Solanum tuberosum];XP_006360434.1//PREDICTED: putative zinc finger protein At1g68190 isoform X1 [Solanum tuberosum]	NA
Soltu.DM.09G023510	1059	1925	781	-1.29111	5.26898e-108	Down	8.55116e-109	NA	NA	NA	K01054//acylglycerol lipase [EC:3.1.1.23]	XP_006359844.1//PREDICTED: caffeoylshikimate esterase [Solanum tuberosum]	NA
Soltu.DM.12G019530.1	2453	636.64	76.89	-3.03926	5.43827e-108	Down	8.82976e-109	GO:0016021//integral component of membrane	GO:0004185//serine-type carboxypeptidase activity	NA	K16296//serine carboxypeptidase-like clade I [EC:3.4.16.-]	XP_006343160.1//PREDICTED: serine carboxypeptidase-like 13 [Solanum tuberosum]	NA
Soltu.DM.08G015170	1383	896	2074	1.2212	1.96756e-107	Up	3.20572e-108	GO:0016021//integral component of membrane	GO:0015098//molybdate ion transmembrane transporter activity	NA	K15104//solute carrier family 25 (mitochondrial oxoglutarate transporter), member 11	XP_006359771.1//PREDICTED: molybdate-anion transporter-like [Solanum tuberosum]	NA
Soltu.DM.07G022620	1815	1011	250	-2.00543	7.44425e-107	Down	1.21551e-107	GO:0009570//chloroplast stroma;GO:0009535//chloroplast thylakoid membrane	GO:0045549//9-cis-epoxycarotenoid dioxygenase activity;GO:0046872//metal ion binding	GO:0009414//response to water deprivation;GO:0042538//hyperosmotic salinity response	K09840//9-cis-epoxycarotenoid dioxygenase [EC:1.13.11.51]	CAB76920.1//putative 9-cis-epoxycarotenoid dioxygenase [Solanum tuberosum]	NA
Soltu.DM.01G034270	672	689	100	-2.77415	9.26857e-107	Down	1.51405e-107	GO:0009506//plasmodesma;GO:0046658//anchored component of plasma membrane;GO:0016021//integral component of membrane;GO:0005886//plasma membrane	NA	NA	NA	NP_001275944.1//uncharacterized protein LOC102587329 [Solanum tuberosum]	NA
Soltu.DM.01G041620	3816	1313	2675	1.03702	1.61112e-106	Up	2.63637e-107	GO:0009360//DNA polymerase III complex	GO:0003887//DNA-directed DNA polymerase activity;GO:0005524//ATP binding;GO:0003677//DNA binding	GO:0006260//DNA replication	K10755//replication factor C subunit 2/4	XP_006358471.1//PREDICTED: protein STICHEL [Solanum tuberosum]	NA
Soltu.DM.06G026200	786	1266	2605	1.05136	4.25752e-106	Up	6.99392e-107	NA	GO:0016491//oxidoreductase activity	NA	K00059//3-oxoacyl-[acyl-carrier protein] reductase [EC:1.1.1.100]	KAG5602347.1//hypothetical protein H5410_033717 [Solanum commersonii]	NA
Soltu.DM.01G044650	1890	155.79	803.44	2.37694	1.18145e-105	Up	1.94831e-106	GO:0016021//integral component of membrane	GO:0005524//ATP binding;GO:0016887//ATPase activity	NA	K05681//ATP-binding cassette, subfamily G (WHITE), member 2	XP_006351761.1//PREDICTED: ABC transporter G family member 11-like [Solanum tuberosum]	NA
Soltu.DM.10G019440.1	2210	1605.96	591.05	-1.43173	1.4546e-105	Down	2.39978e-106	NA	GO:0016831//carboxy-lyase activity;GO:0030976//thiamine pyrophosphate binding;GO:0000287//magnesium ion binding	NA	K01568//pyruvate decarboxylase [EC:4.1.1.1]	XP_006363624.1//PREDICTED: pyruvate decarboxylase 1-like [Solanum tuberosum]	NA
Soltu.DM.01G036240.1	2886	1329.74	2688.68	1.02611	3.0767e-105	Up	5.09548e-106	GO:0016021//integral component of membrane	GO:0017022//myosin binding	NA	K11844//ubiquitin carboxyl-terminal hydrolase 16/45 [EC:3.4.19.12];K06268//serine/threonine-protein phosphatase 2B regulatory subunit	XP_006347727.1//PREDICTED: myosin-binding protein 1-like isoform X3 [Solanum tuberosum];XP_006347726.1//PREDICTED: probable myosin-binding protein 4 isoform X2 [Solanum tuberosum];XP_006347724.1//PREDICTED: myosin-binding protein 1-like isoform X1 [Solanum tuberosum]	NA
Soltu.DM.02G023130	1470	1065.18	282.35	-1.90519	3.18067e-105	Down	5.26991e-106	NA	NA	GO:0015031//protein transport	K19476//vacuolar protein sorting-associated protein IST1	XP_006340805.1//PREDICTED: uncharacterized protein LOC102584459 isoform X1 [Solanum tuberosum]	NA
Soltu.DM.03G031200	921	438.46	1332.33	1.61379	3.21144e-105	Up	5.32315e-106	GO:0016021//integral component of membrane	GO:0015267//channel activity	NA	K09874//aquaporin NIP	XP_006341363.1//PREDICTED: aquaporin NIP6-1 [Solanum tuberosum]	NA
Soltu.DM.06G018380	1404	1230.17	372.23	-1.71424	4.07195e-105	Down	6.75238e-106	GO:0016021//integral component of membrane	GO:0020037//heme binding;GO:0005506//iron ion binding;GO:0016705//oxidoreductase activity, acting on paired donors, with incorporation or reduction of molecular oxygen;GO:0004497//monooxygenase activity	NA	K15638//cytochrome P450 family 72 subfamily C polypeptide 1;K07428//cytochrome P450 family 4 subfamily X [EC:1.14.14.1];K07425//long-chain fatty acid omega-monooxygenase [EC:1.14.14.80]	XP_006361170.1//PREDICTED: cytochrome P450 72A15-like [Solanum tuberosum]	NA
Soltu.DM.01G033950.1	2401	2264.87	1017.53	-1.14401	5.00525e-105	Down	8.30712e-106	NA	NA	NA	K00521//ferric-chelate reductase [EC:1.16.1.7]	XP_006339609.1//PREDICTED: ferric reduction oxidase 2-like [Solanum tuberosum]	NA
Soltu.DM.08G029290	1028	1429	487	-1.54266	6.01006e-105	Down	9.97904e-106	NA	GO:0003978//UDP-glucose 4-epimerase activity	GO:0006012//galactose metabolic process	K01784//UDP-glucose 4-epimerase [EC:5.1.3.2]	XP_004245510.1//UDP-glucose 4-epimerase GEPI48 [Solanum lycopersicum]	NA
Soltu.DM.10G019700	633	243	977	2.01775	7.22915e-105	Up	1.20083e-105	NA	GO:0004857//enzyme inhibitor activity	NA	K01051//pectinesterase [EC:3.1.1.11]	XP_006349456.1//PREDICTED: 21 kDa protein [Solanum tuberosum]	NA
Soltu.DM.04G001270	1785	1369	2735	1.00877	4.1919e-104	Up	6.98982e-105	GO:0016021//integral component of membrane	GO:0004674//protein serine/threonine kinase activity;GO:0005524//ATP binding	NA	K13418//somatic embryogenesis receptor kinase 1 [EC:2.7.10.1 2.7.11.1];K04733//interleukin-1 receptor-associated kinase 4 [EC:2.7.11.1]	TMW88002.1//hypothetical protein EJD97_019136 [Solanum chilense]	NA
Soltu.DM.10G005930	669	235	956	2.0347	9.50301e-104	Up	1.58862e-104	NA	NA	NA	K09486//hypoxia up-regulated 1	XP_006358656.1//PREDICTED: glutamic acid-rich protein-like [Solanum tuberosum]	NA
Soltu.DM.10G026540.1	1538	1887.04	776.79	-1.27018	2.78564e-103	Down	4.67645e-104	GO:0016021//integral component of membrane	GO:0020037//heme binding;GO:0005506//iron ion binding;GO:0016705//oxidoreductase activity, acting on paired donors, with incorporation or reduction of molecular oxygen;GO:0004497//monooxygenase activity	NA	K15405//midchain alkane hydroxylase	KAG5583338.1//hypothetical protein H5410_053965 [Solanum commersonii];XP_006351417.1//PREDICTED: alkane hydroxylase MAH1-like [Solanum tuberosum]	NA
Soltu.DM.01G026950	822	2009	857	-1.21876	4.65945e-103	Down	7.83531e-104	NA	NA	NA	NA	XP_006345411.1//PREDICTED: uncharacterized protein LOC102606402 [Solanum tuberosum]	NA
Soltu.DM.12G026570	879	1664	638	-1.37268	1.1588e-102	Down	1.95354e-103	NA	NA	GO:0016036//cellular response to phosphate starvation	K14430//phosphate transporter;K18696//glycerophosphodiester phosphodiesterase [EC:3.1.4.46]	XP_006345229.1//PREDICTED: SPX domain-containing protein 1 [Solanum tuberosum]	NA
Soltu.DM.01G002270.1	1530	1522.66	551.91	-1.45374	1.89268e-102	Down	3.19611e-103	NA	NA	NA	K04125//gibberellin 2beta-dioxygenase [EC:1.14.11.13]	BCF80431.1//spirosolane 16-oxygenase [Solanum tuberosum]	NA
Soltu.DM.05G006560.1	715	113.76	695.98	2.6234	2.09187e-102	Up	3.53395e-103	NA	NA	NA	K03671//thioredoxin 1	XP_015074539.1//thioredoxin H2-like [Solanum pennellii]	NA
novel_G000711	748	304.01	1079.35	1.83832	2.26736e-102	Up	3.83682e-103	NA	NA	NA	K14488//SAUR family protein	XP_027768938.1//auxin-responsive protein SAUR21-like [Solanum pennellii]	NA
Soltu.DM.03G030820	1104	1261	2569	1.03699	2.35903e-102	Up	3.99362e-103	NA	GO:0005524//ATP binding;GO:0004674//protein serine/threonine kinase activity	NA	K04733//interleukin-1 receptor-associated kinase 4 [EC:2.7.11.1]	XP_006364223.1//PREDICTED: PTI1-like tyrosine-protein kinase At3g15890 [Solanum tuberosum]	NA
Soltu.DM.01G021910	312	817	1920	1.24305	2.4255e-102	Up	4.10785e-103	NA	GO:0005504//fatty acid binding	GO:0009627//systemic acquired resistance	NA	XP_006342794.1//PREDICTED: putative lipid-transfer protein DIR1 [Solanum tuberosum]	NA
Soltu.DM.04G002810.1	564	591.64	1568.86	1.41728	2.43741e-102	Up	4.12975e-103	NA	NA	GO:0006952//defense response	NA	XP_006367813.1//PREDICTED: kirola-like [Solanum tuberosum]	NA
Soltu.DM.01G027100	450	483	1390	1.53534	3.8134e-102	Up	6.47729e-103	NA	NA	NA	NA	KAG5627506.1//hypothetical protein H5410_012724 [Solanum commersonii]	NA
Soltu.DM.10G004810	411	685	1714	1.33354	6.59174e-102	Up	1.12058e-102	NA	NA	NA	K11253//histone H3	XP_019084369.1//PREDICTED: uncharacterized protein LOC104709852 [Camelina sativa]	NA
Soltu.DM.02G019000	3120	235	944	2.01648	2.70556e-101	Up	4.62041e-102	NA	GO:0071949//FAD binding;GO:0016491//oxidoreductase activity	NA	K22395//cinnamyl-alcohol dehydrogenase [EC:1.1.1.195]	KAG5622731.1//hypothetical protein H5410_007949 [Solanum commersonii]	NA
Soltu.DM.04G002140	2007	2343.03	1090.88	-1.09253	6.16009e-101	Down	1.05373e-101	NA	NA	NA	NA	XP_006360450.2//PREDICTED: uncharacterized protein LOC102592287 isoform X1 [Solanum tuberosum]	NA
Soltu.DM.04G029730	393	225	922	2.04519	9.02379e-101	Up	1.54614e-101	GO:0016021//integral component of membrane	NA	NA	NA	KAG5612636.1//hypothetical protein H5410_023917 [Solanum commersonii]	NA
Soltu.DM.07G015120	1215	2616.41	1281.17	-1.01978	1.03037e-100	Down	1.76763e-101	NA	GO:0016747//transferase activity, transferring acyl groups other than amino-acyl groups	NA	K00626//acetyl-CoA C-acetyltransferase [EC:2.3.1.9]	AOX15268.1//acetyl CoA acetyltransferase [Withania somnifera]	NA
Soltu.DM.06G031850	465	741.34	134.14	-2.45604	1.2789e-100	Down	2.19669e-101	NA	NA	NA	K13993//HSP20 family protein	XP_006350801.1//PREDICTED: 17.7 kDa class I heat shock protein-like [Solanum tuberosum]	NA
Soltu.DM.01G022330	309	2174	978	-1.14209	1.3139e-100	Down	2.25774e-101	GO:0005623//cell	GO:0015035//protein disulfide oxidoreductase activity;GO:0009055//electron transfer activity	GO:0045454//cell redox homeostasis	K03676//glutaredoxin 3	XP_006342767.1//PREDICTED: monothiol glutaredoxin-S3 [Solanum tuberosum]	NA
Soltu.DM.09G022710	1306	1038	2233	1.11553	3.20136e-100	Up	5.51917e-101	NA	GO:0003723//RNA binding	NA	K13207//CUG-BP- and ETR3-like factor	XP_006366375.1//PREDICTED: RNA-binding protein BRN1 [Solanum tuberosum]	NA
Soltu.DM.05G026420	1794	1285	2586	1.01931	3.4232e-100	Up	5.90404e-101	NA	GO:0004489//methylenetetrahydrofolate reductase (NAD(P)H) activity	GO:0035999//tetrahydrofolate interconversion;GO:0006555//methionine metabolic process	K00297//methylenetetrahydrofolate reductase (NADPH) [EC:1.5.1.20]	XP_016573839.1//PREDICTED: probable methylenetetrahydrofolate reductase [Capsicum annuum]	NA
Soltu.DM.06G034930	429	172	812	2.24942	4.92918e-100	Up	8.5084e-101	GO:0000786//nucleosome;GO:0005634//nucleus	GO:0003677//DNA binding;GO:0046982//protein heterodimerization activity	NA	K11251//histone H2A	XP_006352795.1//PREDICTED: histone H2AX-like [Solanum tuberosum]	NA
Soltu.DM.12G009610	2520	1031	2221	1.11752	5.66917e-100	Up	9.78972e-101	NA	GO:0004565//beta-galactosidase activity;GO:0030246//carbohydrate binding	GO:0005975//carbohydrate metabolic process	K12309//beta-galactosidase [EC:3.2.1.23]	PHT66125.1//Beta-galactosidase [Capsicum annuum]	NA
Soltu.DM.02G019880	1257	297.13	1053.98	1.83703	6.59693e-100	Up	1.14105e-100	NA	NA	NA	K05350//beta-glucosidase [EC:3.2.1.21]	XP_006348093.1//PREDICTED: beta-glucosidase 18-like [Solanum tuberosum]	NA
Soltu.DM.09G002010.2	1078	1194.74	2453.93	1.04875	1.23797e-99	Up	2.14476e-100	NA	GO:0008270//zinc ion binding;GO:0004089//carbonate dehydratase activity	GO:0015976//carbon utilization	K01673//carbonic anhydrase [EC:4.2.1.1]	XP_006341013.1//PREDICTED: beta carbonic anhydrase 5, chloroplastic isoform X2 [Solanum tuberosum]	NA
Soltu.DM.01G038840.1	2599	2378.09	1123.06	-1.07202	2.30158e-99	Down	3.99235e-100	NA	GO:0016702//oxidoreductase activity, acting on single donors with incorporation of molecular oxygen, incorporation of two atoms of oxygen;GO:0046872//metal ion binding	GO:0031408//oxylipin biosynthetic process	K15718//linoleate 9S-lipoxygenase [EC:1.13.11.58]	KAG5626148.1//hypothetical protein H5410_011366 [Solanum commersonii]	NA
Soltu.DM.03G021560	516	612.39	1580.74	1.37843	6.51868e-99	Up	1.1335e-99	NA	GO:0004252//serine-type endopeptidase activity	NA	K13199//plasminogen activator inhibitor 1 RNA-binding protein;K15333//tRNA guanosine-2'-O-methyltransferase [EC:2.1.1.34];K14568//rRNA small subunit pseudouridine methyltransferase Nep1 [EC:2.1.1.260]	KAG5617364.1//hypothetical protein H5410_017188 [Solanum commersonii]	NA
Soltu.DM.02G024350.2	3726	1652.69	647.11	-1.34238	1.32547e-98	Down	2.30948e-99	NA	NA	NA	NA	XP_006340700.1//PREDICTED: transmembrane and coiled-coil domain-containing protein 4-like [Solanum tuberosum]	NA
Soltu.DM.06G024620	1377	429	16	-4.73448	2.87362e-98	Down	5.02524e-99	GO:0016021//integral component of membrane	NA	NA	NA	XP_006368006.1//PREDICTED: uncharacterized protein LOC102587597 [Solanum tuberosum]	NA
Soltu.DM.01G031000.2	1120	697.86	120.52	-2.52331	1.02077e-97	Down	1.79156e-98	GO:0005634//nucleus	GO:0003700//DNA-binding transcription factor activity;GO:0003677//DNA binding	NA	K14517//ethylene-responsive transcription factor 2;K09286//EREBP-like factor	XP_015164502.1//PREDICTED: ethylene-responsive transcription factor 1-like isoform X1 [Solanum tuberosum]	NA
Soltu.DM.07G003440	648	314	1073	1.78316	1.13452e-97	Up	1.99201e-98	GO:0005634//nucleus	GO:0003677//DNA binding	GO:0045893//positive regulation of transcription, DNA-templated;GO:0010026//trichome differentiation	K09422//transcription factor MYB, plant	NP_001275316.1//transcription factor MYB82-like [Solanum tuberosum]	NA
Soltu.DM.02G019270	1119	2299	1078	-1.0823	1.37064e-97	Down	2.40755e-98	NA	GO:0004842//ubiquitin-protein transferase activity	NA	K04733//interleukin-1 receptor-associated kinase 4 [EC:2.7.11.1];K08332//vacuolar protein 8;K22499//armadillo repeat-containing protein 5	KAG5622761.1//hypothetical protein H5410_007979 [Solanum commersonii]	NA
Soltu.DM.07G000980.1	2436	986	2138	1.12695	1.38336e-97	Up	2.43088e-98	NA	NA	NA	NA	XP_006343614.1//PREDICTED: uncharacterized protein Cbei_0202 [Solanum tuberosum]	NA
novel_G000710	548	264.06	980.65	1.90322	1.50877e-97	Up	2.65233e-98	NA	NA	NA	K14488//SAUR family protein	XP_004250224.3//auxin-responsive protein SAUR21-like [Solanum lycopersicum]	NA
Soltu.DM.02G007260	489	192	837.01	2.13449	1.13796e-96	Up	2.01253e-97	NA	NA	NA	K01537//Ca2+-transporting ATPase [EC:3.6.3.8];K12486//stromal membrane-associated protein	XP_006346892.1//PREDICTED: protein C2-DOMAIN ABA-RELATED 2-like isoform X1 [Solanum tuberosum]	NA
Soltu.DM.03G018010.3	2037	2454.47	1190.48	-1.03352	1.21059e-96	Down	2.14184e-97	NA	NA	NA	K19329//WW domain-containing oxidoreductase;K11153//retinol dehydrogenase 12 [EC:1.1.1.300]	RYR37644.1//hypothetical protein Ahy_A09g042502 isoform A [Arachis hypogaea]	NA
Soltu.DM.06G013540	1116	716	1727	1.28059	1.60346e-96	Up	2.83804e-97	NA	NA	NA	K12795//suppressor of G2 allele of SKP1	XP_006360190.1//PREDICTED: protein SGT1 homolog A-like [Solanum tuberosum]	NA
Soltu.DM.01G038150	852	600.01	1543.69	1.37368	3.95631e-96	Up	7.01647e-97	NA	GO:0003824//catalytic activity	NA	NA	KAG5626215.1//hypothetical protein H5410_011433 [Solanum commersonii]	NA
Soltu.DM.02G028370	1998	939.5	2057.85	1.14152	6.51716e-96	Up	1.16042e-96	GO:0016021//integral component of membrane	GO:0005524//ATP binding;GO:0004672//protein kinase activity	NA	K04733//interleukin-1 receptor-associated kinase 4 [EC:2.7.11.1]	XP_006368022.1//PREDICTED: probable inactive receptor kinase At5g67200 [Solanum tuberosum]	NA
Soltu.DM.11G004150	4216	2342.74	1119.09	-1.05552	1.6825e-95	Down	3.00292e-96	NA	GO:0004525//ribonuclease III activity;GO:0005524//ATP binding;GO:0003723//RNA binding	GO:0006396//RNA processing;GO:0031047//gene silencing by RNA	K11592//endoribonuclease Dicer [EC:3.1.26.-]	XP_015058485.1//endoribonuclease Dicer homolog 2-like [Solanum pennellii];XP_015169591.1//PREDICTED: endoribonuclease Dicer homolog 2-like isoform X2 [Solanum tuberosum]	NA
Soltu.DM.11G021150.1	3090	1186.57	2410.25	1.03274	1.74153e-95	Up	3.10951e-96	NA	NA	NA	K12486//stromal membrane-associated protein	XP_006349068.1//PREDICTED: BTB/POZ domain-containing protein At3g44820 isoform X1 [Solanum tuberosum]	NA
Soltu.DM.11G004850.1	4704	891.87	1984.63	1.16432	1.76401e-95	Up	3.15089e-96	NA	NA	NA	K20283//golgin subfamily A member 4	XP_006360525.2//PREDICTED: CAP-Gly domain-containing linker protein 1-like [Solanum tuberosum]	NA
Soltu.DM.11G015550	1449	194	835	2.11607	2.08158e-95	Up	3.71961e-96	NA	GO:0008810//cellulase activity	GO:0030245//cellulose catabolic process	K01179//endoglucanase [EC:3.2.1.4]	KAG5576885.1//hypothetical protein H5410_057019 [Solanum commersonii];XP_006343479.1//PREDICTED: endoglucanase 3-like [Solanum tuberosum]	NA
Soltu.DM.02G023130.1	1437	801.82	173.65	-2.19674	2.50151e-95	Down	4.47353e-96	NA	NA	GO:0015031//protein transport	K19476//vacuolar protein sorting-associated protein IST1	XP_006340806.1//PREDICTED: uncharacterized protein LOC102584459 isoform X2 [Solanum tuberosum]	NA
Soltu.DM.02G017580	894	187	819	2.14118	5.45776e-95	Up	9.768e-96	NA	NA	NA	NA	XP_006347033.1//PREDICTED: uncharacterized protein LOC102589652 [Solanum tuberosum]	NA
Soltu.DM.02G012830	1008	1001	2139	1.10585	9.62285e-95	Up	1.73041e-95	NA	GO:0016787//hydrolase activity	NA	K20506//tuliposide A-converting enzyme [EC:4.2.99.22];K14493//gibberellin receptor GID1 [EC:3.-.-.-]	XP_006353022.1//PREDICTED: probable carboxylesterase 15 [Solanum tuberosum]	NA
Soltu.DM.06G001120	573	409	1223	1.5906	9.69847e-95	Up	1.74469e-95	GO:0005634//nucleus	NA	GO:0009734//auxin-activated signaling pathway;GO:0006355//regulation of transcription, DNA-templated	K14484//auxin-responsive protein IAA	XP_006366662.1//PREDICTED: auxin-responsive protein IAA3-like [Solanum tuberosum]	NA
Soltu.DM.07G027790	987	1307	451	-1.52471	1.66726e-94	Down	3.00637e-95	NA	NA	NA	K10523//speckle-type POZ protein	XP_006346099.1//PREDICTED: BTB/POZ domain-containing protein At1g55760 [Solanum tuberosum]	NA
Soltu.DM.04G034060	1227	121.95	679.62	2.48879	2.03113e-94	Up	3.66679e-95	NA	NA	NA	NA	XP_006354909.1//PREDICTED: patatin-like protein 3 [Solanum tuberosum]	NA
Soltu.DM.04G035730	804	2053	928	-1.13519	3.48028e-94	Down	6.29031e-95	GO:0016021//integral component of membrane	NA	NA	NA	XP_006341964.1//PREDICTED: uncharacterized protein LOC102599230 [Solanum tuberosum]	NA
Soltu.DM.11G010980	3009	175.61	792.1	2.18366	3.60446e-94	Up	6.51985e-95	GO:0016021//integral component of membrane	GO:0030246//carbohydrate binding;GO:0004674//protein serine/threonine kinase activity;GO:0005524//ATP binding	NA	K04733//interleukin-1 receptor-associated kinase 4 [EC:2.7.11.1]	KAG5575532.1//hypothetical protein H5410_055666 [Solanum commersonii]	NA
Soltu.DM.12G001480	294	463	1309	1.50973	5.811e-94	Up	1.05234e-94	NA	NA	NA	NA	XP_006349821.1//PREDICTED: late embryogenesis abundant protein Lea5 isoform X2 [Solanum tuberosum]	NA
Soltu.DM.01G009150	720	160	757	2.25257	1.6189e-93	Up	2.94433e-94	NA	NA	NA	K09338//homeobox-leucine zipper protein	XP_006363937.1//PREDICTED: homeobox-leucine zipper protein ATHB-13 [Solanum tuberosum]	NA
Soltu.DM.02G032400	276	1004	2132	1.0968	3.27496e-93	Up	5.96783e-94	GO:0016021//integral component of membrane	NA	NA	NA	XP_006338509.1//PREDICTED: uncharacterized protein LOC102603775 [Solanum tuberosum]	NA
Soltu.DM.12G028370.1	1021	1152.42	2342.89	1.03397	4.85778e-93	Up	8.87273e-94	NA	GO:0005525//GTP binding;GO:0003924//GTPase activity	NA	K07976//Rab family, other;K07904//Ras-related protein Rab-11A	XP_006350040.1//PREDICTED: ras-related protein RABA1f isoform X3 [Solanum tuberosum]	NA
Soltu.DM.01G038370	1668	800	1830	1.20412	6.4642e-93	Up	1.18251e-93	GO:0016021//integral component of membrane;GO:0034399//nuclear periphery;GO:0005886//plasma membrane	GO:0015081//sodium ion transmembrane transporter activity;GO:0015079//potassium ion transmembrane transporter activity	NA	K13754//solute carrier family 24 (sodium/potassium/calcium exchanger), member 6	XP_006361862.1//PREDICTED: cation/calcium exchanger 5 isoform X1 [Solanum tuberosum]	NA
Soltu.DM.01G005390	1491	2007.01	903.32	-1.14139	6.62003e-93	Down	1.21149e-93	NA	GO:0020037//heme binding;GO:0005506//iron ion binding;GO:0016705//oxidoreductase activity, acting on paired donors, with incorporation or reduction of molecular oxygen;GO:0004497//monooxygenase activity	NA	K00512//steroid 17alpha-monooxygenase / 17alpha-hydroxyprogesterone deacetylase [EC:1.14.14.19 1.14.14.32];K15472//premnaspirodiene oxygenase [EC:1.14.14.151]	KAG5628996.1//hypothetical protein H5410_000713 [Solanum commersonii]	NA
Soltu.DM.04G027080	1887	792.4	1816.93	1.20755	1.13331e-92	Up	2.0756e-93	NA	NA	NA	K01180//endo-1,3(4)-beta-glucanase [EC:3.2.1.6];K02184//formin 2	XP_006359818.1//PREDICTED: trihelix transcription factor GT-2-like [Solanum tuberosum]	NA
Soltu.DM.03G000450	570	261	950	1.87423	1.20603e-92	Up	2.21048e-93	GO:0005634//nucleus	NA	GO:0006355//regulation of transcription, DNA-templated;GO:0009734//auxin-activated signaling pathway	K14484//auxin-responsive protein IAA	XP_006356050.2//PREDICTED: auxin-responsive protein IAA4 [Solanum tuberosum]	NA
Soltu.DM.02G012970	2607	1144	2327	1.03474	1.57557e-92	Up	2.88891e-93	GO:0016021//integral component of membrane;GO:0005886//plasma membrane	GO:0005524//ATP binding;GO:0004672//protein kinase activity	GO:0009741//response to brassinosteroid;GO:0009826//unidimensional cell growth	K04733//interleukin-1 receptor-associated kinase 4 [EC:2.7.11.1]	XP_006353008.1//PREDICTED: probable receptor-like protein kinase At1g30570 [Solanum tuberosum]	NA
Soltu.DM.10G025000	918	256	939	1.88533	2.61059e-92	Up	4.79223e-93	NA	NA	NA	NA	XP_015166002.1//PREDICTED: uncharacterized protein LOC107061365 [Solanum tuberosum]	NA
Soltu.DM.02G011610	465	458	1291	1.50542	2.62959e-92	Up	4.82897e-93	GO:0005960//glycine cleavage complex;GO:0005739//mitochondrion	GO:0005524//ATP binding	GO:0019464//glycine decarboxylation via glycine cleavage system	K02437//glycine cleavage system H protein	XP_006365040.1//PREDICTED: glycine cleavage system H protein 2, mitochondrial [Solanum tuberosum]	NA
Soltu.DM.06G020090	1506	529	1406	1.42061	3.41367e-92	Up	6.27368e-93	NA	GO:0004674//protein serine/threonine kinase activity;GO:0005509//calcium ion binding;GO:0005524//ATP binding	NA	K13412//calcium-dependent protein kinase [EC:2.7.11.1]	VFQ90577.1//unnamed protein product [Cuscuta campestris]	NA
Soltu.DM.07G014510	1164	372	1145	1.63232	4.10307e-92	Up	7.54645e-93	NA	GO:0016301//kinase activity	NA	NA	XP_006352956.1//PREDICTED: N-acetyl-D-glucosamine kinase-like [Solanum tuberosum]	NA
Soltu.DM.09G007000	2553	201.07	829.55	2.05498	2.26896e-91	Up	4.20359e-92	NA	NA	NA	K10398//kinesin family member 11	TMW94755.1//hypothetical protein EJD97_009824 [Solanum chilense]	NA
Soltu.DM.07G019900	543	873	1927	1.15265	2.69311e-91	Up	4.99511e-92	NA	NA	NA	NA	XP_015168951.1//PREDICTED: uncharacterized protein LOC107062613 [Solanum tuberosum]	NA
Soltu.DM.03G015050	861	304.07	1021.03	1.7579	3.18392e-91	Up	5.91671e-92	GO:0048046//apoplast;GO:0005618//cell wall	GO:0004553//hydrolase activity, hydrolyzing O-glycosyl compounds;GO:0016762//xyloglucan:xyloglucosyl transferase activity	GO:0071555//cell wall organization;GO:0042546//cell wall biogenesis;GO:0010411//xyloglucan metabolic process	K08235//xyloglucan:xyloglucosyl transferase [EC:2.4.1.207];K14504//xyloglucan:xyloglucosyl transferase TCH4 [EC:2.4.1.207]	XP_006358259.1//PREDICTED: probable xyloglucan endotransglucosylase/hydrolase protein 23 [Solanum tuberosum]	NA
Soltu.DM.07G025630	1638	1057.46	318.13	-1.72256	3.51826e-91	Down	6.5405e-92	GO:0016021//integral component of membrane;GO:0005576//extracellular region;GO:0005618//cell wall	GO:0030599//pectinesterase activity;GO:0045330//aspartyl esterase activity;GO:0004857//enzyme inhibitor activity	GO:0045490//pectin catabolic process;GO:0042545//cell wall modification	K01051//pectinesterase [EC:3.1.1.11]	KAG5597798.1//hypothetical protein H5410_039030 [Solanum commersonii]	NA
Soltu.DM.09G000410	1608	427.82	1231.85	1.5361	9.24592e-91	Up	1.72275e-91	NA	NA	NA	K01530//phospholipid-translocating ATPase [EC:7.6.2.1];K01765//inositol-1,3,4-trisphosphate 5/6-kinase [EC:2.7.1.159];K03006//DNA-directed RNA polymerase II subunit RPB1 [EC:2.7.7.6];K01051//pectinesterase [EC:3.1.1.11];K11323//histone arginine demethylase JMJD6 [EC:1.14.11.-]	XP_006366352.1//PREDICTED: endochitinase A [Solanum tuberosum]	NA
Soltu.DM.05G012960.1	1641	1763.93	753.3	-1.21715	1.74233e-90	Down	3.24886e-91	GO:0016021//integral component of membrane	NA	NA	K01128//sphingomyelin phosphodiesterase acid-like 3 [EC:3.1.4.-]	XP_006343177.1//PREDICTED: uncharacterized protein LOC102605709 [Solanum tuberosum]	NA
Soltu.DM.06G018700	1389	614.36	1530.29	1.327	1.80064e-90	Up	3.35887e-91	NA	NA	NA	K13495//cis-zeatin O-glucosyltransferase [EC:2.4.1.215]	KAG5601447.1//hypothetical protein H5410_032817 [Solanum commersonii]	NA
Soltu.DM.02G028370.1	1046	656.5	1593.15	1.28937	4.29278e-90	Up	8.01676e-91	GO:0016021//integral component of membrane	GO:0005524//ATP binding;GO:0004672//protein kinase activity	NA	K04733//interleukin-1 receptor-associated kinase 4 [EC:2.7.11.1]	XP_006368022.1//PREDICTED: probable inactive receptor kinase At5g67200 [Solanum tuberosum]	NA
Soltu.DM.10G026560	1527	1504.45	590.11	-1.33983	1.22956e-89	Down	2.30314e-90	GO:0016021//integral component of membrane	GO:0004497//monooxygenase activity;GO:0016705//oxidoreductase activity, acting on paired donors, with incorporation or reduction of molecular oxygen;GO:0005506//iron ion binding;GO:0020037//heme binding	NA	K15405//midchain alkane hydroxylase	XP_006351417.1//PREDICTED: alkane hydroxylase MAH1-like [Solanum tuberosum]	NA
Soltu.DM.07G019110	537	1557.95	624.89	-1.30762	2.06709e-89	Down	3.87343e-90	NA	NA	NA	NA	AFW90579.1//hypothetical protein [Solanum tuberosum]	NA
Soltu.DM.03G015040	861	438.16	1240.74	1.51202	2.45696e-89	Up	4.60921e-90	GO:0048046//apoplast;GO:0005618//cell wall	GO:0004553//hydrolase activity, hydrolyzing O-glycosyl compounds;GO:0016762//xyloglucan:xyloglucosyl transferase activity	GO:0042546//cell wall biogenesis;GO:0010411//xyloglucan metabolic process;GO:0071555//cell wall organization	K14504//xyloglucan:xyloglucosyl transferase TCH4 [EC:2.4.1.207];K08235//xyloglucan:xyloglucosyl transferase [EC:2.4.1.207]	XP_006358261.1//PREDICTED: probable xyloglucan endotransglucosylase/hydrolase protein 23 [Solanum tuberosum]	NA
Soltu.DM.04G004540	2064	1003	2100	1.07642	3.9937e-89	Up	7.51468e-90	GO:0016021//integral component of membrane	GO:0005524//ATP binding;GO:0004672//protein kinase activity	NA	K04733//interleukin-1 receptor-associated kinase 4 [EC:2.7.11.1]	AGO98725.1//ovary receptor kinase 3 [Solanum chacoense]	NA
Soltu.DM.08G019020.1	3098	67.34	528.83	2.98362	4.915e-89	Up	9.25518e-90	GO:0016021//integral component of membrane	NA	NA	K13420//LRR receptor-like serine/threonine-protein kinase FLS2 [EC:2.7.11.1]	XP_015084757.1//receptor-like protein 9DC3 [Solanum pennellii]	NA
Soltu.DM.02G033840	2907	974.57	2058.38	1.08902	4.98835e-89	Up	9.39682e-90	GO:0016021//integral component of membrane	GO:0016788//hydrolase activity, acting on ester bonds	NA	K05294//glycosylphosphatidylinositol deacylase [EC:3.-.-.-]	XP_006338657.1//PREDICTED: uncharacterized protein LOC102592716 isoform X2 [Solanum tuberosum];XP_006338656.1//PREDICTED: uncharacterized protein LOC102592716 isoform X1 [Solanum tuberosum]	NA
Soltu.DM.05G024230.1	1328	149.41	713.57	2.26613	7.13471e-89	Up	1.34501e-89	NA	NA	NA	NA	XP_006367892.1//PREDICTED: uncharacterized protein LOC102594119 [Solanum tuberosum]	NA
Soltu.DM.09G025790	582	913	1967	1.11766	9.94086e-89	Up	1.87472e-89	GO:0005634//nucleus;GO:0000786//nucleosome	GO:0003677//DNA binding	GO:0006334//nucleosome assembly	K11275//histone H1/5	XP_006352120.1//PREDICTED: histone H1-like [Solanum tuberosum]	NA
Soltu.DM.10G024700.1	1735	1014.35	2112.54	1.06877	1.24679e-88	Up	2.35217e-89	NA	NA	NA	K22983//cytochrome P450 family 76 subfamily A	XP_015165231.1//PREDICTED: cytochrome P450 76A2-like [Solanum tuberosum]	NA
Soltu.DM.08G008680	2997	590	1478	1.33521	3.00943e-88	Up	5.68604e-89	NA	GO:0046872//metal ion binding	GO:0006281//DNA repair	K10683//BRCA1-associated RING domain protein 1	XP_006354984.1//PREDICTED: protein BREAST CANCER SUSCEPTIBILITY 1 homolog [Solanum tuberosum]	NA
Soltu.DM.03G034360	630	984	287	-1.76726	5.52896e-88	Down	1.04816e-88	GO:0012511//monolayer-surrounded lipid storage body;GO:0016021//integral component of membrane	NA	NA	NA	XP_006341651.1//PREDICTED: oleosin 1-like [Solanum tuberosum]	NA
Soltu.DM.03G013950	1236	578	1457	1.34421	6.65865e-88	Up	1.26421e-88	NA	GO:0016639//oxidoreductase activity, acting on the CH-NH2 group of donors, NAD or NADP as acceptor;GO:0000166//nucleotide binding	GO:0006520//cellular amino acid metabolic process	K00261//glutamate dehydrogenase (NAD(P)+) [EC:1.4.1.3]	BBI28837.1//glutamate dehydrogenase 2 b [Nicotiana tabacum]	NA
Soltu.DM.01G026510	1395	1074	2191	1.03895	8.829e-88	Up	1.67752e-88	GO:0009331//glycerol-3-phosphate dehydrogenase complex	GO:0051287//NAD binding;GO:0004367//glycerol-3-phosphate dehydrogenase [NAD+] activity	GO:0046168//glycerol-3-phosphate catabolic process;GO:0005975//carbohydrate metabolic process	K00006//glycerol-3-phosphate dehydrogenase (NAD+) [EC:1.1.1.8]	XP_004229685.1//probable glycerol-3-phosphate dehydrogenase [NAD(+)] 1, cytosolic [Solanum lycopersicum]	NA
Soltu.DM.02G010240	1728	555.88	1420.99	1.3644	1.03253e-87	Up	1.96255e-88	NA	GO:0016787//hydrolase activity	GO:0006629//lipid metabolic process	K18875//enhanced disease susceptibility 1 protein	XP_006357143.2//PREDICTED: LOW QUALITY PROTEIN: senescence-associated carboxylesterase 101-like [Solanum tuberosum]	NA
Soltu.DM.08G028360	1533	1828	809	-1.1657	1.31568e-87	Down	2.50353e-88	NA	GO:0008810//cellulase activity	GO:0030245//cellulose catabolic process	K01179//endoglucanase [EC:3.2.1.4]	XP_006343926.2//PREDICTED: endoglucanase 18-like [Solanum tuberosum]	NA
Soltu.DM.09G006310	1467	941	1999	1.09736	1.46518e-87	Up	2.78903e-88	NA	NA	NA	K14411//RNA-binding protein Musashi	XP_006361786.1//PREDICTED: protein IQ-DOMAIN 1-like isoform X1 [Solanum tuberosum]	NA
Soltu.DM.09G000630	1980	693	1632	1.24607	1.52988e-87	Up	2.91328e-88	NA	NA	NA	NA	XP_006363060.1//PREDICTED: UPF0503 protein At3g09070, chloroplastic-like [Solanum tuberosum]	NA
Soltu.DM.02G023650	3027	1618	672	-1.25733	2.14232e-87	Down	4.08255e-88	NA	GO:0046872//metal ion binding;GO:0030246//carbohydrate binding;GO:0004559//alpha-mannosidase activity	GO:0006013//mannose metabolic process	K01191//alpha-mannosidase [EC:3.2.1.24]	XP_006340752.1//PREDICTED: alpha-mannosidase [Solanum tuberosum]	NA
Soltu.DM.12G011270	1647	642	1553	1.28476	2.21122e-87	Up	4.21697e-88	NA	GO:0016874//ligase activity	NA	K01904//4-coumarate--CoA ligase [EC:6.2.1.12]	KAG5572532.1//hypothetical protein H5410_062298 [Solanum commersonii]	NA
Soltu.DM.08G026260	1443	916	1959.15	1.10716	4.56639e-87	Up	8.7343e-88	GO:0016021//integral component of membrane	GO:0015297//antiporter activity;GO:0015238//drug transmembrane transporter activity	NA	K03327//multidrug resistance protein, MATE family	XP_006363710.1//PREDICTED: protein DETOXIFICATION 56-like [Solanum tuberosum]	NA
Soltu.DM.03G012100	1260	756	1723	1.19882	5.71238e-87	Up	1.09384e-87	NA	NA	NA	K17710//pentatricopeptide repeat domain-containing protein 1;K11426//SET and MYND domain-containing protein	XP_006367214.1//PREDICTED: uncharacterized protein LOC102588896 [Solanum tuberosum]	NA
Soltu.DM.02G019780	897	300	991	1.73427	5.91753e-87	Up	1.13354e-87	GO:0005618//cell wall;GO:0048046//apoplast	GO:0016762//xyloglucan:xyloglucosyl transferase activity;GO:0004553//hydrolase activity, hydrolyzing O-glycosyl compounds	GO:0071555//cell wall organization;GO:0042546//cell wall biogenesis;GO:0010411//xyloglucan metabolic process	K08235//xyloglucan:xyloglucosyl transferase [EC:2.4.1.207]	XP_006348078.1//PREDICTED: probable xyloglucan endotransglucosylase/hydrolase protein 8 [Solanum tuberosum]	NA
Soltu.DM.10G029030	645	1465	577	-1.33391	9.62952e-87	Down	1.84596e-87	GO:0005623//cell	GO:0015035//protein disulfide oxidoreductase activity	GO:0006662//glycerol ether metabolic process;GO:0045454//cell redox homeostasis	K03671//thioredoxin 1	XP_006362211.1//PREDICTED: thioredoxin-like 3-1, chloroplastic [Solanum tuberosum]	NA
Soltu.DM.03G009780	1208	875.99	1897.69	1.12561	1.27385e-86	Up	2.44284e-87	NA	GO:0004385//guanylate kinase activity	NA	K00942//guanylate kinase [EC:2.7.4.8]	XP_006363767.1//PREDICTED: guanylate kinase 2-like [Solanum tuberosum]	NA
Soltu.DM.04G006590	2295	582	1455	1.33228	1.30492e-86	Up	2.5052e-87	NA	NA	NA	K04079//molecular chaperone HtpG	XP_006367024.1//PREDICTED: uncharacterized protein LOC102592329 [Solanum tuberosum]	NA
Soltu.DM.12G009560	795	802.5	1789.43	1.16728	1.398e-86	Up	2.68586e-87	NA	NA	NA	K04733//interleukin-1 receptor-associated kinase 4 [EC:2.7.11.1];K03188//urease accessory protein	XP_006366161.1//PREDICTED: F-box protein PP2-B10-like [Solanum tuberosum]	NA
Soltu.DM.02G031490	2331	346.59	1070.41	1.63721	1.42164e-86	Up	2.73228e-87	GO:0016021//integral component of membrane	NA	NA	K14514//ethylene-insensitive protein 3	XP_015064023.1//phosphate transporter PHO1 homolog 3-like [Solanum pennellii]	NA
Soltu.DM.03G015060.1	955	610.64	1498.09	1.30508	2.18616e-86	Up	4.20782e-87	GO:0005618//cell wall;GO:0048046//apoplast	GO:0004553//hydrolase activity, hydrolyzing O-glycosyl compounds;GO:0016762//xyloglucan:xyloglucosyl transferase activity	GO:0010411//xyloglucan metabolic process;GO:0042546//cell wall biogenesis;GO:0071555//cell wall organization	K14504//xyloglucan:xyloglucosyl transferase TCH4 [EC:2.4.1.207];K08235//xyloglucan:xyloglucosyl transferase [EC:2.4.1.207]	XP_006358258.1//PREDICTED: probable xyloglucan endotransglucosylase/hydrolase protein 23 [Solanum tuberosum];XP_006358261.1//PREDICTED: probable xyloglucan endotransglucosylase/hydrolase protein 23 [Solanum tuberosum]	NA
Soltu.DM.02G034130	2325	1524	616	-1.29651	2.28902e-86	Down	4.40742e-87	GO:0016021//integral component of membrane	GO:0005247//voltage-gated chloride channel activity	NA	K05016//chloride channel 7	PHT57180.1//Chloride channel protein CLC-b [Capsicum baccatum]	NA
Soltu.DM.10G018290	600	1050	2144	1.04027	4.16726e-86	Up	8.04745e-87	NA	GO:0005509//calcium ion binding	NA	K13448//calcium-binding protein CML	XP_006362329.1//PREDICTED: calcium-binding protein CAST [Solanum tuberosum]	NA
Soltu.DM.05G019830.1	2282	1493.46	597.82	-1.31052	4.61363e-86	Down	8.9127e-87	NA	GO:0003700//DNA-binding transcription factor activity	NA	K09060//plant G-box-binding factor	XP_006345571.1//PREDICTED: transcriptional activator TAF-1-like [Solanum tuberosum]	NA
Soltu.DM.04G005170.1	1124	499.81	1320.93	1.41245	5.72632e-86	Up	1.10703e-86	NA	NA	NA	K04733//interleukin-1 receptor-associated kinase 4 [EC:2.7.11.1]	XP_006359357.2//PREDICTED: putative GEM-like protein 8 [Solanum tuberosum]	NA
Soltu.DM.06G014640	1086	1625.61	683.4	-1.23983	6.3179e-86	Down	1.22274e-86	NA	GO:0016491//oxidoreductase activity;GO:0046872//metal ion binding	NA	K23145//scopoletin 8-hydroxylase [EC:1.14.11.60];K13229//2,4-dihydroxy-1,4-benzoxazin-3-one-glucoside dioxygenase [EC:1.14.11.59];K13525//transitional endoplasmic reticulum ATPase	XP_006350684.1//PREDICTED: 1-aminocyclopropane-1-carboxylate oxidase homolog 1-like [Solanum tuberosum]	NA
Soltu.DM.06G013500	978	1805	803	-1.15818	1.19229e-85	Down	2.31425e-86	NA	NA	NA	NA	XP_006360193.1//PREDICTED: delta(1)-pyrroline-2-carboxylate reductase [Solanum tuberosum]	NA
Soltu.DM.03G005470	2646	804	1785	1.16101	1.2068e-85	Up	2.34327e-86	GO:0016021//integral component of membrane	NA	NA	K02184//formin 2	XP_006343211.1//PREDICTED: formin-like protein 6 [Solanum tuberosum]	NA
Soltu.DM.09G024210	996	583	1450	1.32484	1.36451e-85	Up	2.65142e-86	NA	GO:0016740//transferase activity	GO:0006596//polyamine biosynthetic process	K18787//thermospermine synthase [EC:2.5.1.79]	XP_006359924.1//PREDICTED: thermospermine synthase ACAULIS5-like [Solanum tuberosum]	NA
Soltu.DM.07G022000	718	508.89	1332.79	1.39937	1.54695e-85	Up	3.00812e-86	GO:0048046//apoplast;GO:0005618//cell wall	GO:0016762//xyloglucan:xyloglucosyl transferase activity;GO:0004553//hydrolase activity, hydrolyzing O-glycosyl compounds	GO:0071555//cell wall organization;GO:0042546//cell wall biogenesis;GO:0010411//xyloglucan metabolic process	K08235//xyloglucan:xyloglucosyl transferase [EC:2.4.1.207]	NP_001274880.1//probable xyloglucan endotransglucosylase/hydrolase protein 15-like precursor [Solanum tuberosum]	NA
Soltu.DM.06G016740	1545	69.09	518.35	2.91773	1.89502e-85	Up	3.6863e-86	GO:0016021//integral component of membrane	GO:0020037//heme binding;GO:0005506//iron ion binding;GO:0016705//oxidoreductase activity, acting on paired donors, with incorporation or reduction of molecular oxygen;GO:0004497//monooxygenase activity	NA	K00512//steroid 17alpha-monooxygenase / 17alpha-hydroxyprogesterone deacetylase [EC:1.14.14.19 1.14.14.32]	KAG5601114.1//hypothetical protein H5410_032484 [Solanum commersonii]	NA
Soltu.DM.07G028640	735	2029.2	957.79	-1.07278	4.18588e-85	Down	8.17217e-86	NA	NA	NA	K17822//DCN1-like protein 1/2	XP_006346023.1//PREDICTED: DCN1-like protein 1 isoform X2 [Solanum tuberosum];XP_006346022.1//PREDICTED: DCN1-like protein 1 isoform X1 [Solanum tuberosum]	NA
Soltu.DM.01G051480	1074	117.84	628.82	2.42617	5.38836e-85	Up	1.0535e-85	NA	GO:0008171//O-methyltransferase activity;GO:0046983//protein dimerization activity	NA	K22588//acetylserotonin O-methyltransferase, plant [EC:2.1.1.4]	XP_015159462.1//PREDICTED: (RS)-norcoclaurine 6-O-methyltransferase-like [Solanum tuberosum]	NA
Soltu.DM.04G025250.1	1271	778.72	186.99	-2.04779	6.96435e-85	Down	1.36262e-85	NA	GO:0016624//oxidoreductase activity, acting on the aldehyde or oxo group of donors, disulfide as acceptor	NA	K00166//2-oxoisovalerate dehydrogenase E1 component alpha subunit [EC:1.2.4.4]	XP_016569648.1//PREDICTED: 2-oxoisovalerate dehydrogenase subunit alpha 1, mitochondrial-like isoform X2 [Capsicum annuum]	NA
Soltu.DM.08G020330.2	1115	867.56	1872.54	1.12031	7.35574e-85	Up	1.43972e-85	NA	NA	NA	K17500//integrin-linked kinase-associated serine/threonine phosphatase 2C [EC:3.1.3.16]	XP_015170090.1//PREDICTED: WAT1-related protein At4g19185-like isoform X1 [Solanum tuberosum]	NA
Soltu.DM.01G047210	1194	137	669	2.29818	8.05059e-85	Up	1.57742e-85	NA	NA	NA	K13420//LRR receptor-like serine/threonine-protein kinase FLS2 [EC:2.7.11.1]	XP_006346520.1//PREDICTED: uncharacterized protein At4g06744-like [Solanum tuberosum]	NA
Soltu.DM.08G030090	1497	782	189	-2.03843	9.66678e-85	Down	1.89615e-85	NA	GO:0008810//cellulase activity	GO:0030245//cellulose catabolic process	K01179//endoglucanase [EC:3.2.1.4]	PHU27938.1//Endoglucanase 3 [Capsicum chinense]	NA
Soltu.DM.01G025980	1068	101.61	591.47	2.55161	1.13336e-84	Up	2.2263e-85	GO:0016021//integral component of membrane;GO:0005783//endoplasmic reticulum;GO:0005886//plasma membrane	GO:0010329//auxin efflux transmembrane transporter activity	GO:0009734//auxin-activated signaling pathway;GO:0010315//auxin efflux;GO:0009926//auxin polar transport;GO:0010252//auxin homeostasis;GO:0055085//transmembrane transport	K13947//auxin efflux carrier family	XP_006345358.1//PREDICTED: putative auxin efflux carrier component 8 [Solanum tuberosum]	NA
Soltu.DM.03G030310	1014	1316.89	493.09	-1.40686	1.30587e-84	Down	2.56701e-85	NA	NA	NA	K02184//formin 2	KAG5622388.1//hypothetical protein H5410_007606 [Solanum commersonii]	NA
Soltu.DM.07G010500	1518	827	1811	1.14118	1.50201e-84	Up	2.95577e-85	GO:0005634//nucleus	GO:0061631//ubiquitin conjugating enzyme activity;GO:0016740//transferase activity	GO:0006974//cellular response to DNA damage stimulus	K13960//ubiquitin-conjugating enzyme E2 T [EC:2.3.2.23]	XP_006351933.1//PREDICTED: uncharacterized protein LOC102578657 [Solanum tuberosum]	NA
Soltu.DM.11G002380	291	69.45	515.32	2.90177	1.65587e-84	Up	3.26087e-85	GO:0005576//extracellular region	NA	NA	K03860//phosphatidylinositol glycan, class Q	XP_006364638.1//PREDICTED: protein RSI-1 [Solanum tuberosum]	NA
Soltu.DM.09G018210	858	950	1989	1.0764	1.70991e-84	Up	3.36852e-85	NA	NA	NA	NA	TMW88917.1//hypothetical protein EJD97_017910 [Solanum chilense]	NA
novel_G000159	1405	432.82	36.79	-3.54603	3.48605e-84	Down	6.89458e-85	GO:0005576//extracellular region	GO:0004650//polygalacturonase activity	GO:0071555//cell wall organization;GO:0005975//carbohydrate metabolic process	K01184//polygalacturonase [EC:3.2.1.15]	XP_006357140.1//PREDICTED: polygalacturonase-like [Solanum tuberosum]	NA
Soltu.DM.10G024710	1518	803.67	1773.13	1.15197	4.74329e-84	Up	9.39452e-85	NA	NA	NA	K22983//cytochrome P450 family 76 subfamily A	XP_006339109.1//PREDICTED: cytochrome P450 76A2-like [Solanum tuberosum]	NA
Soltu.DM.01G007150	624	354	5	-6.13533	5.0364e-84	Down	9.98217e-85	NA	NA	GO:0009737//response to abscisic acid	NA	XP_006361910.1//PREDICTED: low-temperature-induced 78 kDa protein-like [Solanum tuberosum]	NA
Soltu.DM.01G047230	1443	80	538	2.75989	7.60302e-84	Up	1.50961e-84	NA	GO:0016758//transferase activity, transferring hexosyl groups	NA	K13496//UDP-glucosyl transferase 73C [EC:2.4.1.-]	XP_006346389.1//PREDICTED: scopoletin glucosyltransferase-like [Solanum tuberosum]	NA
Soltu.DM.06G024560	4361	659.18	131.78	-2.31219	1.3081e-83	Down	2.6019e-84	GO:0016021//integral component of membrane	GO:0050664//oxidoreductase activity, acting on NAD(P)H, oxygen as acceptor;GO:0004601//peroxidase activity;GO:0005509//calcium ion binding	NA	K13447//respiratory burst oxidase [EC:1.6.3.- 1.11.1.-]	XP_015160290.1//PREDICTED: respiratory burst oxidase homolog protein D [Solanum tuberosum];NP_001305507.1//respiratory burst oxidase homolog protein D [Solanum tuberosum]	NA
Soltu.DM.07G023470.1	2217	738.42	1672.8	1.1901	1.57542e-83	Up	3.13586e-84	NA	NA	GO:0009639//response to red or far red light;GO:0009959//negative gravitropism	K06636//structural maintenance of chromosome 1	XP_006348318.1//PREDICTED: IRK-interacting protein-like [Solanum tuberosum]	NA
Soltu.DM.02G029970.1	1686	1012.9	2071.27	1.04238	1.63892e-83	Up	3.2634e-84	NA	NA	NA	K20858//calcium uniporter protein, mitochondrial	TMW99899.1//hypothetical protein EJD97_001726 [Solanum chilense]	NA
Soltu.DM.10G029840	1482	623.36	1498.6	1.27583	1.75265e-83	Up	3.49111e-84	NA	GO:0003779//actin binding	GO:0007015//actin filament organization;GO:0010119//regulation of stomatal movement	K11674//microspherule protein 1;K15277//solute carrier family 35 (adenosine 3'-phospho 5'-phosphosulfate transporter), member B3	XP_004249124.1//stomatal closure-related actin-binding protein 3 [Solanum lycopersicum]	NA
Soltu.DM.04G027850	1131	917.08	1933.57	1.0865	2.04202e-83	Up	4.07327e-84	NA	GO:0003924//GTPase activity;GO:0005525//GTP binding	NA	K14754//interferon-induced GTP-binding protein Mx1;K17065//dynamin 1-like protein [EC:3.6.5.5]	XP_006359034.1//PREDICTED: dynamin-related protein 4C-like isoform X2 [Solanum tuberosum]	NA
Soltu.DM.02G008920	1040	913.69	1926.61	1.08664	3.86901e-83	Up	7.73951e-84	GO:0005739//mitochondrion;GO:0016021//integral component of membrane	NA	GO:0051560//mitochondrial calcium ion homeostasis	K20858//calcium uniporter protein, mitochondrial	XP_006344829.1//PREDICTED: calcium uniporter protein 2, mitochondrial [Solanum tuberosum]	NA
Soltu.DM.08G015680.1	1214	318.37	1001.96	1.6644	4.93876e-83	Up	9.88641e-84	NA	GO:0016787//hydrolase activity	NA	K06130//lysophospholipase II [EC:3.1.1.5]	XP_006361514.1//PREDICTED: acyl-protein thioesterase 1 homolog 1-like [Solanum tuberosum]	NA
Soltu.DM.09G018330	1754	1174.92	413.17	-1.4974	6.56429e-83	Down	1.31589e-83	NA	GO:0102202//soladodine glucosyltransferase activity;GO:0102203//brassicasterol glucosyltransferase activity;GO:0016758//transferase activity, transferring hexosyl groups;GO:0102205//cholesterol allpha-glucosyltransferase activity;GO:0016906//sterol 3-beta-glucosyltransferase activity	GO:0030259//lipid glycosylation;GO:0005975//carbohydrate metabolic process	K05841//sterol 3beta-glucosyltransferase [EC:2.4.1.173]	XP_006350302.1//PREDICTED: sterol 3-beta-glucosyltransferase UGT80A2-like isoform X1 [Solanum tuberosum]	NA
Soltu.DM.08G012520.1	888	2212	1098	-1.00012	9.85721e-83	Down	1.97879e-83	GO:0005634//nucleus	NA	GO:0006281//DNA repair	K06662//cell cycle checkpoint protein	XP_015065819.1//cell cycle checkpoint protein RAD17 isoform X2 [Solanum pennellii];XP_009612586.1//cell cycle checkpoint protein RAD17 isoform X4 [Nicotiana tomentosiformis]	NA
novel_G000483	694	914.26	1923.57	1.08346	1.26796e-82	Up	2.54805e-83	NA	NA	GO:0042753//positive regulation of circadian rhythm	NA	XP_015080717.1//protein ELF4-LIKE 3-like isoform X1 [Solanum pennellii]	NA
novel_G000489	1792	588.18	1438.69	1.30078	1.30793e-82	Up	2.62931e-83	NA	GO:0016747//transferase activity, transferring acyl groups other than amino-acyl groups	NA	K19861//benzyl alcohol O-benzoyltransferase [EC:2.3.1.196 2.3.1.232]	XP_015080810.1//benzyl alcohol O-benzoyltransferase [Solanum pennellii]	NA
Soltu.DM.06G022940	795	1406.42	557.26	-1.32525	1.59355e-82	Down	3.20687e-83	NA	GO:0003993//acid phosphatase activity	NA	K20728//vegetative storage protein 2	XP_006356134.1//PREDICTED: acid phosphatase 1-like [Solanum tuberosum]	NA
Soltu.DM.01G039740.1	3372	1214.89	439.34	-1.45706	2.50879e-82	Down	5.05933e-83	NA	GO:0070290//N-acylphosphatidylethanolamine-specific phospholipase D activity;GO:0004630//phospholipase D activity	GO:0006654//phosphatidic acid biosynthetic process;GO:0048017//inositol lipid-mediated signaling;GO:0016042//lipid catabolic process	K01115//phospholipase D1/2 [EC:3.1.4.4]	XP_015163016.1//PREDICTED: LOW QUALITY PROTEIN: phospholipase D zeta 1-like [Solanum tuberosum];XP_015067417.2//LOW QUALITY PROTEIN: phospholipase D zeta 1-like [Solanum pennellii]	NA
Soltu.DM.04G020720	1509	846.55	1822.72	1.11678	3.11594e-82	Up	6.28593e-83	GO:0016021//integral component of membrane	GO:0016705//oxidoreductase activity, acting on paired donors, with incorporation or reduction of molecular oxygen;GO:0004497//monooxygenase activity;GO:0020037//heme binding;GO:0005506//iron ion binding	NA	K15472//premnaspirodiene oxygenase [EC:1.14.14.151]	KAG5611382.1//hypothetical protein H5410_022663 [Solanum commersonii]	NA
Soltu.DM.12G029590.1	1186	394.02	1124.85	1.52374	4.76427e-82	Up	9.6213e-83	NA	NA	NA	K09838//zeaxanthin epoxidase [EC:1.14.15.21]	XP_006358986.1//PREDICTED: FAD-dependent urate hydroxylase-like [Solanum tuberosum];XP_006358984.1//PREDICTED: FAD-dependent urate hydroxylase-like isoform X3 [Solanum tuberosum]	NA
Soltu.DM.03G015500	606	117.34	614.39	2.39881	5.17311e-82	Up	1.04579e-82	NA	GO:0004857//enzyme inhibitor activity	NA	K01051//pectinesterase [EC:3.1.1.11]	XP_006362110.1//PREDICTED: 21 kDa protein-like isoform X1 [Solanum tuberosum]	NA
Soltu.DM.09G027280	771	188	758	2.02182	6.51129e-82	Up	1.3177e-82	NA	GO:0003993//acid phosphatase activity	NA	K20728//vegetative storage protein 2	XP_006354440.1//PREDICTED: acid phosphatase 1-like [Solanum tuberosum]	NA
Soltu.DM.06G013710	2127	674.04	1564.37	1.22503	8.36599e-82	Up	1.69599e-82	GO:0016021//integral component of membrane	GO:0005216//ion channel activity	NA	K05391//cyclic nucleotide gated channel, plant	XP_006360173.1//PREDICTED: cyclic nucleotide-gated ion channel 1-like [Solanum tuberosum]	NA
Soltu.DM.08G004500	1461	919	1924	1.07632	8.93592e-82	Up	1.81343e-82	NA	GO:0030170//pyridoxal phosphate binding;GO:0016847//1-aminocyclopropane-1-carboxylate synthase activity;GO:0003824//catalytic activity	GO:0009058//biosynthetic process	K20772//1-aminocyclopropane-1-carboxylate synthase 1/2/6 [EC:4.4.1.14]	BAA34923.1//1-aminocyclopropane-1-carboxylate synthase [Solanum lycopersicum]	NA
Soltu.DM.04G002560	1380	1762.85	793.64	-1.141	9.54121e-82	Down	1.93694e-82	NA	GO:0016758//transferase activity, transferring hexosyl groups	NA	K13495//cis-zeatin O-glucosyltransferase [EC:2.4.1.215]	XP_015170294.1//PREDICTED: zeatin O-glucosyltransferase-like [Solanum tuberosum]	NA
Soltu.DM.02G018310	930	102.39	578.28	2.50804	2.91197e-81	Up	5.93004e-82	NA	GO:0016491//oxidoreductase activity	NA	K00344//NADPH2:quinone reductase [EC:1.6.5.5]	KAG5622660.1//hypothetical protein H5410_007878, partial [Solanum commersonii]	NA
Soltu.DM.11G016250	1788	560	1386	1.31778	3.17443e-81	Up	6.46675e-82	NA	NA	NA	K14638//solute carrier family 15 (peptide/histidine transporter), member 3/4	XP_006362722.1//PREDICTED: protein NRT1/ PTR FAMILY 4.4-like [Solanum tuberosum]	NA
Soltu.DM.02G031160	2118	430	1179	1.46551	3.44771e-81	Up	7.0259e-82	NA	GO:0005516//calmodulin binding	NA	K09566//peptidyl-prolyl isomerase G (cyclophilin G) [EC:5.2.1.8];K11294//nucleolin	XP_006338393.1//PREDICTED: uncharacterized protein LOC102593716 [Solanum tuberosum]	NA
Soltu.DM.08G001280	1617	1728	773	-1.15021	3.51523e-81	Down	7.16848e-82	GO:0016021//integral component of membrane	NA	GO:0015743//malate transport	K03695//ATP-dependent Clp protease ATP-binding subunit ClpB	XP_006362517.2//PREDICTED: aluminum-activated malate transporter 12-like [Solanum tuberosum]	NA
Soltu.DM.03G028290	1056	984	2012	1.04225	3.75866e-81	Up	7.67021e-82	NA	GO:0005524//ATP binding;GO:0004672//protein kinase activity	NA	K17535//serine/threonine-protein kinase TNNI3K [EC:2.7.11.1]	XP_015067849.1//serine/threonine-protein kinase HT1-like [Solanum pennellii]	NA
Soltu.DM.01G042830	411	485	61	-2.98075	3.8779e-81	Down	7.91628e-82	GO:0009507//chloroplast	GO:0051537//2 iron, 2 sulfur cluster binding;GO:0009055//electron transfer activity;GO:0046872//metal ion binding	NA	K02639//ferredoxin	XP_006349353.1//PREDICTED: ferredoxin-like [Solanum tuberosum]	NA
Soltu.DM.06G015990	1839	228.97	831.14	1.87028	5.09379e-81	Up	1.0402e-81	NA	NA	NA	K03921//acyl-[acyl-carrier-protein] desaturase [EC:1.14.19.2 1.14.19.11 1.14.19.26]	KAG5601024.1//hypothetical protein H5410_032394 [Solanum commersonii]	NA
Soltu.DM.06G033360	471	102.64	577.45	2.50245	6.01717e-81	Up	1.22918e-81	NA	NA	NA	NA	XP_006352662.2//PREDICTED: uncharacterized protein LOC102588811 isoform X1 [Solanum tuberosum]	NA
novel_G000822	3751	374	1085	1.54694	6.14507e-81	Up	1.25575e-81	NA	NA	NA	K11446//histone demethylase JARID1 [EC:1.14.11.-]	KAG5570187.1//hypothetical protein H5410_059953 [Solanum commersonii]	NA
Soltu.DM.01G033950	2142	1605.55	693.08	-1.20162	7.1285e-81	Down	1.45822e-81	NA	NA	NA	K00521//ferric-chelate reductase [EC:1.16.1.7]	XP_006339610.1//PREDICTED: ferric reduction oxidase 2-like [Solanum tuberosum]	NA
Soltu.DM.08G002940	1353	259.49	884.23	1.77909	1.65202e-80	Up	3.38991e-81	NA	GO:0016747//transferase activity, transferring acyl groups other than amino-acyl groups	NA	K22889//trichothecene 3-O-acetyltransferase [EC:2.3.1.-]	XP_006367771.1//PREDICTED: uncharacterized acetyltransferase At3g50280-like [Solanum tuberosum]	NA
Soltu.DM.05G022630.1	1370	343.73	1030.45	1.59428	2.50189e-80	Up	5.13737e-81	GO:0005634//nucleus	GO:0003677//DNA binding	NA	K15397//3-ketoacyl-CoA synthase [EC:2.3.1.199];K05909//laccase [EC:1.10.3.2];K17613//calcineurin-binding protein cabin-1;K08869//aarF domain-containing kinase	XP_006355655.1//PREDICTED: transcription factor DIVARICATA-like [Solanum tuberosum]	NA
Soltu.DM.03G034490	1377	1837	851	-1.09977	2.63536e-80	Down	5.41331e-81	GO:0016021//integral component of membrane;GO:0009705//plant-type vacuole membrane	GO:0015098//molybdate ion transmembrane transporter activity	GO:0090414//molybdate ion export from vacuole	NA	XP_006341661.1//PREDICTED: molybdate transporter 2 [Solanum tuberosum]	NA
Soltu.DM.02G008370	1479	1356.02	534.61	-1.33247	2.81503e-80	Down	5.78635e-81	GO:0016021//integral component of membrane	GO:0016705//oxidoreductase activity, acting on paired donors, with incorporation or reduction of molecular oxygen;GO:0004497//monooxygenase activity;GO:0020037//heme binding;GO:0005506//iron ion binding	NA	K20556//cytochrome P450 family 76 subfamily C	XP_006360237.1//PREDICTED: geraniol 8-hydroxylase-like [Solanum tuberosum]	NA
Soltu.DM.01G005360.1	1624	1349.18	530.84	-1.33538	3.83235e-80	Down	7.88018e-81	NA	NA	NA	K00512//steroid 17alpha-monooxygenase / 17alpha-hydroxyprogesterone deacetylase [EC:1.14.14.19 1.14.14.32]	XP_015161140.1//PREDICTED: premnaspirodiene oxygenase-like [Solanum tuberosum]	NA
Soltu.DM.01G050890	1485	815	1761	1.12187	4.48926e-80	Up	9.23727e-81	GO:0016021//integral component of membrane	GO:0015171//amino acid transmembrane transporter activity	GO:0003333//amino acid transmembrane transport	K13946//auxin influx carrier (AUX1 LAX family)	XP_006359671.1//PREDICTED: auxin transporter-like protein 5 [Solanum tuberosum]	NA
Soltu.DM.02G032560	1461	943	1945	1.05479	5.07747e-80	Up	1.04584e-80	NA	GO:0004842//ubiquitin-protein transferase activity	NA	K08332//vacuolar protein 8;K22499//armadillo repeat-containing protein 5	XP_006338525.1//PREDICTED: U-box domain-containing protein 40 [Solanum tuberosum]	NA
Soltu.DM.10G022490	642	286	927	1.70691	1.12455e-79	Up	2.32028e-80	NA	NA	NA	K14496//abscisic acid receptor PYR/PYL family	XP_006338971.1//PREDICTED: abscisic acid receptor PYL4 [Solanum tuberosum]	NA
Soltu.DM.09G028710	4323	644	1504	1.23402	1.34213e-79	Up	2.77015e-80	GO:0016021//integral component of membrane	GO:0005524//ATP binding;GO:0016887//ATPase activity	NA	K05681//ATP-binding cassette, subfamily G (WHITE), member 2	PHT39098.1//Pleiotropic drug resistance protein 1 [Capsicum baccatum]	NA
Soltu.DM.06G030470.1	651	560.89	95.71	-2.54063	1.95972e-79	Down	4.05594e-80	NA	GO:0016787//hydrolase activity	GO:0009691//cytokinin biosynthetic process	K22522//cytokinin riboside 5'-monophosphate phosphoribohydrolase [EC:3.2.2.-]	XP_006365730.2//PREDICTED: cytokinin riboside 5'-monophosphate phosphoribohydrolase LOG1-like [Solanum tuberosum]	NA
Soltu.DM.11G025140	1074	620.78	1467.15	1.25121	2.33696e-79	Up	4.84002e-80	NA	GO:0046872//metal ion binding;GO:0016491//oxidoreductase activity	NA	K06892//feruloyl-CoA ortho-hydroxylase [EC:1.14.11.-]	XP_006340355.1//PREDICTED: feruloyl CoA ortho-hydroxylase 2-like [Solanum tuberosum]	NA
Soltu.DM.02G011200	552	123	614	2.32993	3.05233e-79	Up	6.33237e-80	GO:0016021//integral component of membrane	NA	NA	K19040//E3 ubiquitin-protein ligase ATL10/75/76/77/78 [EC:2.3.2.27]	XP_006365000.1//PREDICTED: RING-H2 finger protein ATL73-like [Solanum tuberosum]	NA
Soltu.DM.09G020150.1	6698	328.24	997.62	1.61409	3.43555e-79	Up	7.13225e-80	NA	GO:0003779//actin binding	NA	K20478//golgin subfamily B member 1	XP_006349708.1//PREDICTED: protein NETWORKED 1D-like [Solanum tuberosum]	NA
novel_G000701	997	361.37	19.04	-4.23602	4.60507e-79	Down	9.56671e-80	NA	NA	NA	K09422//transcription factor MYB, plant	XP_015089442.1//transcription factor MYB113-like [Solanum pennellii]	NA
Soltu.DM.09G005900	1059	985	315	-1.63442	4.83855e-79	Down	1.0062e-79	NA	GO:0004674//protein serine/threonine kinase activity;GO:0005524//ATP binding	NA	K04733//interleukin-1 receptor-associated kinase 4 [EC:2.7.11.1]	XP_006367012.1//PREDICTED: putative serine/threonine-protein kinase isoform X2 [Solanum tuberosum]	NA
Soltu.DM.11G025670.1	3064	397.29	1110.79	1.49367	9.80843e-79	Up	2.04318e-79	NA	GO:0043531//ADP binding	NA	K19613//leucine-rich repeat protein SHOC2	ABR29792.1//CC-NBS-LRR protein [Solanum tuberosum]	NA
Soltu.DM.07G003510	3945	834	1777	1.10168	1.70111e-78	Up	3.54717e-79	NA	NA	NA	K01456//peptide-N4-(N-acetyl-beta-glucosaminyl)asparagine amidase [EC:3.5.1.52]	XP_006358290.1//PREDICTED: WD repeat-containing protein 11 [Solanum tuberosum]	NA
Soltu.DM.06G030230	1503	327	991	1.60995	2.17483e-78	Up	4.54266e-79	NA	GO:0004185//serine-type carboxypeptidase activity	NA	K16298//serine carboxypeptidase-like clade IV [EC:3.4.16.-]	XP_006347201.1//PREDICTED: serine carboxypeptidase-like [Solanum tuberosum]	NA
Soltu.DM.04G038230	1541	895	1864	1.06879	2.18027e-78	Up	4.55709e-79	NA	NA	NA	NA	XP_006342204.1//PREDICTED: uncharacterized protein LOC102591970 isoform X1 [Solanum tuberosum];XP_006342205.1//PREDICTED: uncharacterized protein LOC102591970 isoform X2 [Solanum tuberosum]	NA
Soltu.DM.01G003440	1938	455.8	54.03	-3.06622	2.19458e-78	Down	4.58857e-79	GO:0016021//integral component of membrane	GO:0005524//ATP binding;GO:0004672//protein kinase activity	NA	K04733//interleukin-1 receptor-associated kinase 4 [EC:2.7.11.1]	XP_015164737.1//PREDICTED: cysteine-rich receptor-like protein kinase 2 isoform X1 [Solanum tuberosum];XP_006348514.1//PREDICTED: cysteine-rich receptor-like protein kinase 2 isoform X2 [Solanum tuberosum]	NA
Soltu.DM.12G026330	468	517.12	79.78	-2.68605	7.24151e-78	Down	1.52178e-78	NA	NA	NA	K13993//HSP20 family protein	XP_006345249.1//PREDICTED: 18.2 kDa class I heat shock protein-like [Solanum tuberosum]	NA
Soltu.DM.01G001720	1338	955.71	1945.63	1.03594	9.22915e-78	Up	1.94143e-78	NA	GO:0003723//RNA binding	NA	K14823//rRNA-processing protein EBP2;K13095//splicing factor 1	XP_006354174.1//PREDICTED: probable rRNA-processing protein EBP2 homolog [Solanum tuberosum];XP_015167128.1//PREDICTED: uncharacterized protein LOC102603874 [Solanum tuberosum]	NA
Soltu.DM.11G001090	744	117	594	2.35431	1.20478e-77	Up	2.53605e-78	NA	GO:0003676//nucleic acid binding	NA	K10773//endonuclease III [EC:4.2.99.18]	XP_006352391.1//PREDICTED: zinc finger protein 4-like [Solanum tuberosum]	NA
Soltu.DM.04G023110.1	530	110.19	579.33	2.40474	1.22422e-77	Up	2.57785e-78	NA	NA	GO:0009733//response to auxin	K14488//SAUR family protein	KAG5611777.1//hypothetical protein H5410_023058 [Solanum commersonii]	NA
Soltu.DM.01G029580.1	4719	737	1628	1.15372	1.76785e-77	Up	3.72506e-78	NA	GO:0043142//single-stranded DNA-dependent ATPase activity;GO:0017108//5'-flap endonuclease activity	GO:0033567//DNA replication, Okazaki fragment processing	K10742//DNA replication ATP-dependent helicase Dna2 [EC:3.6.4.12]	XP_006354614.1//PREDICTED: DNA replication ATP-dependent helicase/nuclease DNA2 isoform X1 [Solanum tuberosum]	NA
Soltu.DM.01G034570.1	1851	1846.46	872.33	-1.07146	1.98745e-77	Down	4.1906e-78	NA	GO:0003700//DNA-binding transcription factor activity	NA	K09060//plant G-box-binding factor	KAG5626630.1//hypothetical protein H5410_011848 [Solanum commersonii];XP_006339668.1//PREDICTED: transcriptional activator TAF-1-like [Solanum tuberosum]	NA
Soltu.DM.10G022380	639	342	1011	1.57407	2.01495e-77	Up	4.25002e-78	NA	NA	NA	K15285//solute carrier family 35, member E3	XP_006338963.1//PREDICTED: protein LURP-one-related 10-like [Solanum tuberosum]	NA
Soltu.DM.08G004740	1332	617	1447	1.24007	3.21162e-77	Up	6.78996e-78	GO:0016021//integral component of membrane;GO:0005743//mitochondrial inner membrane	GO:0032977//membrane insertase activity	NA	K03217//YidC/Oxa1 family membrane protein insertase	XP_006352249.1//PREDICTED: mitochondrial inner membrane protein OXA1-like [Solanum tuberosum]	NA
Soltu.DM.08G025710.1	1376	542.65	1332.52	1.30641	3.94697e-77	Up	8.35021e-78	GO:0016021//integral component of membrane	GO:0016705//oxidoreductase activity, acting on paired donors, with incorporation or reduction of molecular oxygen;GO:0004497//monooxygenase activity;GO:0020037//heme binding;GO:0005506//iron ion binding	NA	K14985//26-hydroxylase [EC:1.14.-.-];K00512//steroid 17alpha-monooxygenase / 17alpha-hydroxyprogesterone deacetylase [EC:1.14.14.19 1.14.14.32]	XP_006367995.1//PREDICTED: ferruginol synthase-like [Solanum tuberosum]	NA
Soltu.DM.03G001120	972	425.36	1146.57	1.44092	4.6343e-77	Up	9.81417e-78	NA	GO:0003700//DNA-binding transcription factor activity	GO:0006351//transcription, DNA-templated;GO:0009742//brassinosteroid mediated signaling pathway	K14503//brassinosteroid resistant 1/2	XP_004234074.1//BES1/BZR1 homolog protein 4 isoform X1 [Solanum lycopersicum]	NA
Soltu.DM.04G030030	957	968.44	1955.85	1.02441	9.15486e-77	Up	1.94263e-77	NA	NA	NA	K00020//3-hydroxyisobutyrate dehydrogenase [EC:1.1.1.31];K14299//nucleoporin SEH1	XP_006363273.1//PREDICTED: protein EXORDIUM-like [Solanum tuberosum]	NA
Soltu.DM.03G025500	1503	201.21	756.93	1.92181	1.30204e-76	Up	2.76841e-77	NA	GO:0005506//iron ion binding;GO:0020037//heme binding;GO:0004497//monooxygenase activity;GO:0016705//oxidoreductase activity, acting on paired donors, with incorporation or reduction of molecular oxygen	NA	K00512//steroid 17alpha-monooxygenase / 17alpha-hydroxyprogesterone deacetylase [EC:1.14.14.19 1.14.14.32]	XP_006344492.1//PREDICTED: cytochrome P450 71A4-like [Solanum tuberosum]	NA
Soltu.DM.05G013200	1551	635	1470	1.22134	1.32927e-76	Up	2.82724e-77	GO:0016021//integral component of membrane	GO:0022857//transmembrane transporter activity	GO:0008643//carbohydrate transport	K08150//MFS transporter, SP family, solute carrier family 2 (myo-inositol transporter), member 13	PHT48113.1//Sugar transport protein 13 [Capsicum baccatum]	NA
Soltu.DM.05G012580	312	1730	797	-1.10777	1.36399e-76	Down	2.90302e-77	NA	NA	NA	K02184//formin 2;K13095//splicing factor 1;K15174//RNA polymerase II-associated factor 1	XP_006363264.1//PREDICTED: cysteine-rich and transmembrane domain-containing protein A-like [Solanum tuberosum]	NA
Soltu.DM.11G026620	662	804	1719	1.10665	1.57493e-76	Up	3.35418e-77	GO:0005634//nucleus	GO:0003677//DNA binding	NA	K09422//transcription factor MYB, plant	XP_006363368.1//PREDICTED: transcription factor MYB48 [Solanum tuberosum]	NA
Soltu.DM.04G002640.2	5173	843.36	1772.67	1.08205	4.19348e-76	Up	8.96954e-77	NA	NA	NA	K00921//1-phosphatidylinositol-3-phosphate 5-kinase [EC:2.7.1.150]	XP_015170311.1//PREDICTED: putative 1-phosphatidylinositol-3-phosphate 5-kinase FAB1C [Solanum tuberosum]	NA
Soltu.DM.03G001120.2	1501	319.64	964.43	1.60358	6.67327e-76	Up	1.42925e-76	NA	GO:0003700//DNA-binding transcription factor activity	GO:0006351//transcription, DNA-templated;GO:0009742//brassinosteroid mediated signaling pathway	K14503//brassinosteroid resistant 1/2	XP_004234074.1//BES1/BZR1 homolog protein 4 isoform X1 [Solanum lycopersicum]	NA
Soltu.DM.04G023000	309	100	548	2.46453	1.35173e-75	Up	2.9008e-76	GO:0005623//cell	GO:0015035//protein disulfide oxidoreductase activity;GO:0009055//electron transfer activity	GO:0045454//cell redox homeostasis	K03676//glutaredoxin 3	XP_006362795.1//PREDICTED: monothiol glutaredoxin-S6-like [Solanum tuberosum]	NA
Soltu.DM.05G010310.1	2767	745.34	1626.7	1.13633	1.35903e-75	Up	2.91744e-76	GO:0005885//Arp2/3 protein complex	GO:0005524//ATP binding	GO:0034314//Arp2/3 complex-mediated actin nucleation	K18584//actin-related protein 3	XP_006341790.1//PREDICTED: actin-related protein 3 [Solanum tuberosum]	NA
Soltu.DM.10G008950	381	1158	430	-1.41888	1.56755e-75	Down	3.36728e-76	NA	NA	NA	NA	XP_006359585.1//PREDICTED: uncharacterized protein LOC102590250 [Solanum tuberosum]	NA
Soltu.DM.07G023410.1	1231	190.22	728.45	1.94751	4.49392e-75	Up	9.6884e-76	NA	GO:0003700//DNA-binding transcription factor activity	GO:0009742//brassinosteroid mediated signaling pathway;GO:0006351//transcription, DNA-templated	K14503//brassinosteroid resistant 1/2	KAG5597545.1//hypothetical protein H5410_038777 [Solanum commersonii]	NA
Soltu.DM.11G026410	1401	849	1771	1.07108	8.31789e-75	Up	1.7956e-75	GO:0016021//integral component of membrane	GO:0016747//transferase activity, transferring acyl groups other than amino-acyl groups	GO:0006633//fatty acid biosynthetic process	K15397//3-ketoacyl-CoA synthase [EC:2.3.1.199]	XP_006363390.1//PREDICTED: 3-ketoacyl-CoA synthase 3-like [Solanum tuberosum]	NA
Soltu.DM.01G025230	1044	1149	428	-1.41434	1.33421e-74	Down	2.88396e-75	NA	GO:0047216//inositol 3-alpha-galactosyltransferase activity	GO:0009414//response to water deprivation;GO:0009409//response to cold;GO:0009408//response to heat;GO:0042542//response to hydrogen peroxide;GO:0006012//galactose metabolic process;GO:0009644//response to high light intensity;GO:0009737//response to abscisic acid;GO:0009651//response to salt stress	K18819//inositol 3-alpha-galactosyltransferase [EC:2.4.1.123]	XP_006349161.1//PREDICTED: galactinol synthase 1 [Solanum tuberosum]	NA
Soltu.DM.04G007780	231	378	1053	1.4884	2.47267e-74	Up	5.35703e-75	NA	NA	NA	NA	TMW80876.1//hypothetical protein EJD97_014098 [Solanum chilense]	NA
Soltu.DM.12G006060.1	1245	1534.23	676.59	-1.17081	2.79307e-74	Down	6.05511e-75	NA	GO:0016705//oxidoreductase activity, acting on paired donors, with incorporation or reduction of molecular oxygen;GO:0004497//monooxygenase activity;GO:0020037//heme binding;GO:0005506//iron ion binding	NA	K00512//steroid 17alpha-monooxygenase / 17alpha-hydroxyprogesterone deacetylase [EC:1.14.14.19 1.14.14.32];K13260//isoflavone/4'-methoxyisoflavone 2'-hydroxylase [EC:1.14.14.90 1.14.14.89]	XP_006342656.1//PREDICTED: isoflavone 2'-hydroxylase-like [Solanum tuberosum]	NA
Soltu.DM.07G000760.1	848	512.39	1267.08	1.31654	2.80102e-74	Up	6.07433e-75	NA	GO:0003676//nucleic acid binding;GO:0008270//zinc ion binding	NA	NA	KAG5593730.1//hypothetical protein H5410_034962 [Solanum commersonii]	NA
Soltu.DM.03G026240	3324	778	1664	1.10716	3.50661e-74	Up	7.60696e-75	GO:0016021//integral component of membrane	GO:0005524//ATP binding;GO:0004674//protein serine/threonine kinase activity	NA	K00924//kinase [EC:2.7.1.-];K17422//large subunit ribosomal protein L41	XP_006344439.1//PREDICTED: probable LRR receptor-like serine/threonine-protein kinase At4g26540 [Solanum tuberosum]	NA
Soltu.DM.12G019530	1377	390.36	36.11	-3.42398	4.93491e-74	Down	1.07124e-74	GO:0016021//integral component of membrane	GO:0004185//serine-type carboxypeptidase activity	NA	K16296//serine carboxypeptidase-like clade I [EC:3.4.16.-]	XP_006343160.1//PREDICTED: serine carboxypeptidase-like 13 [Solanum tuberosum]	NA
Soltu.DM.01G019850	1092	122.65	589.32	2.27486	5.3115e-74	Up	1.15374e-74	GO:0005773//vacuole	GO:0004553//hydrolase activity, hydrolyzing O-glycosyl compounds;GO:0042973//glucan endo-1,3-beta-D-glucosidase activity	GO:0006952//defense response;GO:0005975//carbohydrate metabolic process	K19891//glucan endo-1,3-beta-glucosidase 1/2/3 [EC:3.2.1.39]	AFU52655.1//beta-1,3-glucanase 22 [Solanum tuberosum]	NA
novel_G000827	385	330	970	1.56587	8.63055e-74	Up	1.8759e-74	GO:0016021//integral component of membrane	NA	NA	NA	PHT52132.1//Arabinogalactan peptide 20 [Capsicum baccatum]	NA
Soltu.DM.09G021380	558	221	779	1.82793	9.57866e-74	Up	2.08266e-74	NA	NA	NA	K13413//mitogen-activated protein kinase kinase 4/5 [EC:2.7.12.2]	XP_006351667.1//PREDICTED: protein LIGHT-DEPENDENT SHORT HYPOCOTYLS 3-like [Solanum tuberosum]	NA
Soltu.DM.06G031130.2	1177	368.08	1032.77	1.49878	1.13071e-73	Up	2.46087e-74	NA	NA	NA	K09422//transcription factor MYB, plant	XP_015165693.1//PREDICTED: transcription factor MYB48-like [Solanum tuberosum]	NA
Soltu.DM.02G010780.1	819	810	1705	1.08413	1.77389e-73	Up	3.86821e-74	NA	NA	NA	NA	NA
Soltu.DM.12G008570	1068	869.03	267.13	-1.69151	2.44489e-73	Down	5.33658e-74	NA	GO:0008270//zinc ion binding;GO:0016491//oxidoreductase activity	NA	K00083//cinnamyl-alcohol dehydrogenase [EC:1.1.1.195]	XP_006360729.1//PREDICTED: probable cinnamyl alcohol dehydrogenase 1 [Solanum tuberosum]	NA
Soltu.DM.04G023120.1	532	199.81	737.73	1.89482	2.47963e-73	Up	5.41593e-74	NA	NA	GO:0009733//response to auxin	K14488//SAUR family protein	XP_006362790.2//PREDICTED: auxin-responsive protein SAUR68-like [Solanum tuberosum]	NA
Soltu.DM.02G016010	576	125	591	2.25158	2.64204e-73	Up	5.77439e-74	NA	NA	NA	K13413//mitogen-activated protein kinase kinase 4/5 [EC:2.7.12.2]	XP_006362411.1//PREDICTED: protein LIGHT-DEPENDENT SHORT HYPOCOTYLS 10-like [Solanum tuberosum]	NA
Soltu.DM.06G016680	1612	77	485	2.66541	4.82125e-73	Up	1.05577e-73	GO:0005737//cytoplasm	GO:0102904//germacrene C synthase activity;GO:0000287//magnesium ion binding;GO:0010333//terpene synthase activity	GO:0016114//terpenoid biosynthetic process	K15802//germacrene C synthase [EC:4.2.3.60];K15803//(-)-germacrene D synthase [EC:4.2.3.75]	XP_006365934.1//PREDICTED: germacrene C synthase-like [Solanum tuberosum]	NA
Soltu.DM.08G009180	1290	178	695	1.97549	4.99038e-73	Up	1.09316e-73	NA	NA	NA	NA	XP_006346697.1//PREDICTED: uncharacterized protein LOC102596535 [Solanum tuberosum]	NA
Soltu.DM.02G006880	1926	434.32	1135.93	1.39739	5.65678e-73	Up	1.23953e-73	NA	NA	NA	K15601//lysine-specific demethylase 3 [EC:1.14.11.-];K18183//cytochrome c oxidase assembly protein subunit 19	XP_006346923.1//PREDICTED: uncharacterized protein LOC102580062 isoform X1 [Solanum tuberosum]	NA
Soltu.DM.01G007070	486	824.07	1720.58	1.07241	7.31679e-73	Up	1.6038e-73	NA	NA	NA	K16833//protein phosphatase inhibitor 2	XP_015063685.1//protein phosphatase inhibitor 2-like isoform X2 [Solanum pennellii]	NA
Soltu.DM.02G023320.1	1341	389.47	1062.86	1.45872	7.66562e-73	Up	1.6808e-73	NA	NA	NA	NA	KAG5623262.1//hypothetical protein H5410_008480 [Solanum commersonii];XP_015160438.1//PREDICTED: uncharacterized protein LOC102578369 isoform X2 [Solanum tuberosum]	NA
Soltu.DM.09G005640	306	151	641	2.09613	9.85131e-73	Up	2.16492e-73	GO:0016021//integral component of membrane	NA	NA	NA	KAG5584325.1//hypothetical protein H5410_044759 [Solanum commersonii]	NA
Soltu.DM.04G025250	1416	848.28	258.01	-1.70676	1.61795e-72	Down	3.5659e-73	NA	GO:0016624//oxidoreductase activity, acting on the aldehyde or oxo group of donors, disulfide as acceptor	NA	K00166//2-oxoisovalerate dehydrogenase E1 component alpha subunit [EC:1.2.4.4]	XP_006356334.1//PREDICTED: 2-oxoisovalerate dehydrogenase subunit alpha 1, mitochondrial-like isoform X1 [Solanum tuberosum]	NA
Soltu.DM.12G005600	906	105.19	545.08	2.38382	2.08208e-72	Up	4.59322e-73	NA	NA	NA	NA	KAG5573496.1//hypothetical protein H5410_063262 [Solanum commersonii]	NA
Soltu.DM.01G033590	966	162	661	2.03901	2.13593e-72	Up	4.71355e-73	NA	GO:0016491//oxidoreductase activity;GO:0046872//metal ion binding	NA	K05282//gibberellin-44 dioxygenase [EC:1.14.11.12];K04125//gibberellin 2beta-dioxygenase [EC:1.14.11.13]	XP_006339568.1//PREDICTED: gibberellin 3-beta-dioxygenase 4 [Solanum tuberosum]	NA
Soltu.DM.05G000380	1341	644	150	-2.09175	2.29325e-72	Down	5.06233e-73	NA	GO:0016758//transferase activity, transferring hexosyl groups	NA	K13495//cis-zeatin O-glucosyltransferase [EC:2.4.1.215]	XP_015164762.1//PREDICTED: zeatin O-glucosyltransferase-like [Solanum tuberosum]	NA
Soltu.DM.02G023430	954	88	507	2.53676	2.47466e-72	Up	5.46454e-73	GO:0005576//extracellular region	GO:0020037//heme binding;GO:0046872//metal ion binding;GO:0004601//peroxidase activity	GO:0006979//response to oxidative stress;GO:0042744//hydrogen peroxide catabolic process	K00430//peroxidase [EC:1.11.1.7]	XP_006340774.1//PREDICTED: peroxidase 64-like [Solanum tuberosum]	NA
Soltu.DM.05G006890	2031	523	1267	1.28688	9.45293e-72	Up	2.09875e-72	GO:0016021//integral component of membrane	GO:0004672//protein kinase activity;GO:0005524//ATP binding	NA	K04733//interleukin-1 receptor-associated kinase 4 [EC:2.7.11.1]	XP_006357223.1//PREDICTED: probable inactive receptor kinase At1g27190 [Solanum tuberosum]	NA
Soltu.DM.01G028130	411	445.32	1143.04	1.37031	2.59491e-71	Up	5.77044e-72	NA	NA	NA	K11253//histone H3	XP_019084369.1//PREDICTED: uncharacterized protein LOC104709852 [Camelina sativa]	NA
Soltu.DM.01G023920	993	436	58	-2.89985	3.49008e-71	Down	7.76599e-72	GO:0005739//mitochondrion	GO:0009824//AMP dimethylallyltransferase activity;GO:0052381//tRNA dimethylallyltransferase activity	GO:0006400//tRNA modification;GO:0009691//cytokinin biosynthetic process;GO:0008033//tRNA processing	K10760//adenylate dimethylallyltransferase (cytokinin synthase) [EC:2.5.1.27 2.5.1.112]	XP_006339408.1//PREDICTED: adenylate isopentenyltransferase 5, chloroplastic [Solanum tuberosum]	NA
Soltu.DM.12G004390	834	530	1274	1.27565	3.51321e-71	Up	7.81995e-72	GO:0016021//integral component of membrane	NA	NA	K04077//chaperonin GroEL;K15382//solute carrier family 50 (sugar transporter)	XP_006342503.1//PREDICTED: uncharacterized protein LOC102594733 [Solanum tuberosum]	NA
Soltu.DM.02G018030	849	239	798	1.74973	3.57367e-71	Up	7.95704e-72	GO:0005634//nucleus	GO:0003677//DNA binding	GO:0006355//regulation of transcription, DNA-templated	K16222//Dof zinc finger protein DOF5.5;K04733//interleukin-1 receptor-associated kinase 4 [EC:2.7.11.1];K20043//clathrin coat assembly protein AP180;K09326//homeobox protein OTX1	XP_006347078.1//PREDICTED: dof zinc finger protein DOF2.2-like [Solanum tuberosum]	NA
Soltu.DM.09G023600	498	484	78	-2.62311	3.62639e-71	Down	8.07701e-72	NA	NA	NA	NA	XP_015170072.1//PREDICTED: uncharacterized protein LOC102603331 [Solanum tuberosum]	NA
Soltu.DM.02G027750	1137	101	529	2.39926	7.74216e-71	Up	1.72987e-71	GO:0005634//nucleus	GO:0004402//histone acetyltransferase activity;GO:0008270//zinc ion binding;GO:0003712//transcription coregulator activity	GO:0006355//regulation of transcription, DNA-templated	K04498//E1A/CREB-binding protein [EC:2.3.1.48];K10523//speckle-type POZ protein;K02987//small subunit ribosomal protein S4e	KAG5623822.1//hypothetical protein H5410_009040 [Solanum commersonii]	NA
Soltu.DM.04G002380	501	358	998	1.48943	1.34018e-70	Up	3.00107e-71	GO:0016021//integral component of membrane	GO:0016874//ligase activity	NA	K16282//E3 ubiquitin-protein ligase RHA2 [EC:2.3.2.27]	XP_006360432.1//PREDICTED: E3 ubiquitin-protein ligase RHA2A-like [Solanum tuberosum]	NA
Soltu.DM.04G025110	1539	273	854	1.65569	1.78193e-70	Up	4.00035e-71	GO:0016021//integral component of membrane	GO:0020037//heme binding;GO:0005506//iron ion binding;GO:0016705//oxidoreductase activity, acting on paired donors, with incorporation or reduction of molecular oxygen;GO:0004497//monooxygenase activity	NA	K00512//steroid 17alpha-monooxygenase / 17alpha-hydroxyprogesterone deacetylase [EC:1.14.14.19 1.14.14.32]	XP_006365912.1//PREDICTED: premnaspirodiene oxygenase-like [Solanum tuberosum]	NA
Soltu.DM.10G015840	927	88.88	500.76	2.50454	1.84455e-70	Up	4.14223e-71	NA	NA	NA	K23050//phenylcoumaran benzylic ether reductase [EC:1.3.1.-]	KAG5581721.1//hypothetical protein H5410_052348, partial [Solanum commersonii]	NA
Soltu.DM.04G035880	1272	171	668	1.9762	2.77882e-70	Up	6.25208e-71	GO:0005634//nucleus	GO:0003677//DNA binding	GO:0006355//regulation of transcription, DNA-templated	K16670//homeobox protein Meis2;K15613//homeobox protein Meis1	XP_006341978.1//PREDICTED: BEL1-like homeodomain protein 11 isoform X2 [Solanum tuberosum]	NA
Soltu.DM.12G021500	1464	392.98	1052.85	1.43212	3.00761e-70	Up	6.77321e-71	NA	NA	NA	K19891//glucan endo-1,3-beta-glucosidase 1/2/3 [EC:3.2.1.39]	XP_006344866.1//PREDICTED: glucan endo-1,3-beta-glucosidase 14-like [Solanum tuberosum];XP_006344865.1//PREDICTED: glucan endo-1,3-beta-glucosidase 13-like isoform X1 [Solanum tuberosum]	NA
Soltu.DM.11G002310	1926	148	623	2.08399	3.19233e-70	Up	7.19823e-71	NA	NA	NA	K18195//rhamnogalacturonan endolyase [EC:4.2.2.23]	XP_015159501.1//PREDICTED: probable rhamnogalacturonate lyase B isoform X1 [Solanum tuberosum]	NA
Soltu.DM.10G018050	2424	833	1713	1.05049	3.4039e-70	Up	7.6801e-71	NA	NA	GO:0071249//cellular response to nitrate	K03029//26S proteasome regulatory subunit N10	XP_006365304.1//PREDICTED: uncharacterized protein LOC102602700 [Solanum tuberosum]	NA
Soltu.DM.05G019730	879	628	1415	1.18232	3.60619e-70	Up	8.13906e-71	NA	GO:0004553//hydrolase activity, hydrolyzing O-glycosyl compounds	GO:0005975//carbohydrate metabolic process	K01183//chitinase [EC:3.2.1.14]	XP_006345574.1//PREDICTED: acidic endochitinase [Solanum tuberosum]	NA
novel_G000355	6992	510.53	1236.81	1.28691	4.43781e-70	Up	1.00223e-70	NA	NA	NA	K22038//volume-regulated anion channel	XP_006355114.1//PREDICTED: TMV resistance protein N-like isoform X3 [Solanum tuberosum]	NA
Soltu.DM.03G001360.1	4122	247.48	807.02	1.71564	4.75843e-70	Up	1.07497e-70	GO:0016021//integral component of membrane	GO:0005524//ATP binding;GO:0004674//protein serine/threonine kinase activity	NA	K13420//LRR receptor-like serine/threonine-protein kinase FLS2 [EC:2.7.11.1]	XP_006367140.1//PREDICTED: probable LRR receptor-like serine/threonine-protein kinase At3g47570 [Solanum tuberosum]	NA
Soltu.DM.03G031200.1	2076	539.41	1279.12	1.25605	8.6022e-70	Up	1.95122e-70	GO:0016021//integral component of membrane	GO:0015267//channel activity	NA	K09874//aquaporin NIP	XP_006341363.1//PREDICTED: aquaporin NIP6-1 [Solanum tuberosum]	NA
[truncated: 2,724 more rows]

## Sheet: S-vs-S+Trp unique DEGs
GeneID	Length	S-Expression	S+Trp-Expression	log2Ratio(S+Trp/S)	q-value(Storey et al. 2003)	Up-Down-Regulation(S+Trp/S)	p-value	Cellular Component	Molecular Function	Biological Process	Kegg Orthology	Nr Description	Desc
[truncated: 1,259 more rows]

## Sheet: Two groups shared DEGs
GeneID	Length	C-vs-Trp:C-Expression	C-vs-Trp:Trp-Expression	C-vs-Trp:log2Ratio(Trp/C)	C-vs-Trp:q-value(Storey et al. 2003)	C-vs-Trp:Up-Down-Regulation(Trp/C)	C-vs-Trp:p-value	S-vs-S+Trp:S-Expression	S-vs-S+Trp:S+Trp-Expression	S-vs-S+Trp:log2Ratio(S+Trp/S)	S-vs-S+Trp:q-value(Storey et al. 2003)	S-vs-S+Trp:Up-Down-Regulation(S+Trp/S)	S-vs-S+Trp:p-value	Cellular Component	Molecular Function	Biological Process	Kegg Orthology	Nr Description	Desc
[truncated: 810 more rows]
