# Supplementary material for: Transcriptome Analysis of Tryptophan-Induced Resistance against Potato Common Scab
Source: Int J Mol Sci. 2022 Jul 29;23(15):8420. doi: 10.3390/ijms23158420 (PMC9369096; doi:10.3390/ijms23158420)
Supplement: Supplementary file 1 [file ijms-23-08420-s001.zip › Table S4. Candidate genes of Trp-induced in SA, JA and ET signaling pathways.xlsx]

## Sheet: C-vs-Trp
		GeneID	Length	C-Expression	Trp-Expression	log2Ratio(Trp/C)	q-value(Storey et al. 2003)	Up-Down-Regulation(Trp/C)	p-value	Cellular Component	Molecular Function	Biological Process	Kegg Orthology	Nr Description	Desc
SA	ICS (isochorismate synthase)	Soltu.DM.03G033620.1	1757	273.45	2422.5	3.1575	0	Up	0	NA	GO:0016855//racemase and epimerase activity, acting on amino acids and derivatives	NA	K14759//isochorismate synthase / 2-succinyl-5-enolpyruvyl-6-hydroxy-3-cyclohexene-1-carboxylate synthase / 2-succinyl-6-hydroxy-2,4-cyclohexadiene-1-carboxylate synthase / O-succinylbenzoate synthase [EC:5.4.4.2 2.2.1.9 4.2.99.20 4.2.1.113]	XP_006341573.1//PREDICTED: L-Ala-D/L-amino acid epimerase [Solanum tuberosum]	NA
	PAL (phenylalanine ammonia-lyase)	Soltu.DM.03G011450	1098	0	45.36	6.5137	4.53186e-12	Up	3.23602e-12	GO:0005737//cytoplasm	GO:0045548//phenylalanine ammonia-lyase activity	GO:0006559//L-phenylalanine catabolic process;GO:0009800//cinnamic acid biosynthetic process	K10775//phenylalanine ammonia-lyase [EC:4.3.1.24]	XP_006364021.1//PREDICTED: phenylalanine ammonia-lyase [Solanum tuberosum]	NA
	pathogen-inducible salicylic acid glucosyltransferase	Soltu.DM.08G012560	1386	2391	1121	-1.08248	1.84197e-101	Down	3.1378e-102	NA	GO:0016758//transferase activity, transferring hexosyl groups	NA	K13691//pathogen-inducible salicylic acid glucosyltransferase [EC:2.4.1.-]	XP_006351615.1//PREDICTED: UDP-glycosyltransferase 74F2-like [Solanum tuberosum]	NA
		Soltu.DM.09G005510	1356	540	220	-1.2851	3.37804e-31	Down	1.37129e-31	NA	GO:0016758//transferase activity, transferring hexosyl groups	NA	K13691//pathogen-inducible salicylic acid glucosyltransferase [EC:2.4.1.-]	KAG5584307.1//hypothetical protein H5410_044741 [Solanum commersonii]	NA
		Soltu.DM.04G029940	1146	42.92	14.5	-1.55525	0.000123725	Down	0.000140488	NA	GO:0016758//transferase activity, transferring hexosyl groups;GO:0047213//anthocyanidin 3-O-glucosyltransferase activity	NA	K22706//(R)-mandelonitrile beta-glucosyltransferase [EC:2.4.1.354];K13691//pathogen-inducible salicylic acid glucosyltransferase [EC:2.4.1.-]	XP_015571432.1//LOW QUALITY PROTEIN: 7-deoxyloganetin glucosyltransferase-like [Ricinus communis]	NA
PR genes	NPR1 (nonexpressor of pathogenesis related genes 1)	Soltu.DM.10G027630	1464	145	875	2.60358	2.63453e-127	Up	3.68161e-128	NA	NA	NA	K14508//regulatory protein NPR1	XP_006351282.1//PREDICTED: regulatory protein NPR5 [Solanum tuberosum]	NA
		Soltu.DM.04G012100	1386	129	514	2.00475	1.9244e-55	Up	5.21387e-56	NA	NA	NA	K14508//regulatory protein NPR1	XP_006364431.1//PREDICTED: regulatory protein NPR5-like [Solanum tuberosum]	NA
		Soltu.DM.10G027950	1473	45	90	1.01035	7.02677e-05	Up	7.79997e-05	GO:0005634//nucleus	NA	GO:0009864//induced systemic resistance, jasmonic acid mediated signaling pathway	K14508//regulatory protein NPR1	XP_006351262.1//PREDICTED: regulatory protein NPR5-like [Solanum tuberosum]	NA
	PR1 (pathogenesis-related protein 1)	Soltu.DM.09G007020	480	481.8	1096.32	1.19651	9.82648e-56	Up	2.65401e-56	GO:0005576//extracellular region	NA	NA	K13449//pathogenesis-related protein 1	NP_001275095.1//pathogenesis-related protein 1b precursor [Solanum tuberosum]	NA
TF	WRKY	Soltu.DM.05G000580	981	127	408	1.69409	1.41832e-35	Up	5.27836e-36	GO:0005634//nucleus	GO:0043565//sequence-specific DNA binding;GO:0003700//DNA-binding transcription factor activity	NA	K12835//ATP-dependent RNA helicase DDX42 [EC:3.6.4.13];K18835//WRKY transcription factor 2	XP_006348711.1//PREDICTED: probable WRKY transcription factor 57 [Solanum tuberosum]	NA
		Soltu.DM.01G030510	756	129	352	1.45856	3.6695e-25	Up	1.7049e-25	GO:0005634//nucleus	GO:0043565//sequence-specific DNA binding;GO:0003700//DNA-binding transcription factor activity	NA	K13424//WRKY transcription factor 33;K18835//WRKY transcription factor 2	XP_006347986.1//PREDICTED: probable WRKY transcription factor 12 [Solanum tuberosum]	NA
		Soltu.DM.04G028130	635	9	68	2.92789	1.36152e-12	Up	9.49497e-13	GO:0005634//nucleus	GO:0003700//DNA-binding transcription factor activity;GO:0043565//sequence-specific DNA binding	NA	K18835//WRKY transcription factor 2;K13424//WRKY transcription factor 33	XP_006359017.1//PREDICTED: probable WRKY transcription factor 51 [Solanum tuberosum]	NA
		Soltu.DM.05G023360	870	13	58	2.16789	2.96743e-08	Up	2.57807e-08	NA	NA	NA	K13424//WRKY transcription factor 33;K12835//ATP-dependent RNA helicase DDX42 [EC:3.6.4.13];K18834//WRKY transcription factor 1	XP_006355755.1//PREDICTED: probable WRKY transcription factor 48 isoform X2 [Solanum tuberosum]	NA
		Soltu.DM.05G020000	906	33	73	1.15578	6.533e-05	Up	7.22694e-05	GO:0005634//nucleus	GO:0043565//sequence-specific DNA binding;GO:0003700//DNA-binding transcription factor activity	NA	K16225//probable WRKY transcription factor 52;K13425//WRKY transcription factor 22;K13459//disease resistance protein RPS2	XP_006345567.2//PREDICTED: probable WRKY transcription factor 41 [Solanum tuberosum]	NA
		Soltu.DM.08G012710	555	17	44	1.38232	0.000333696	Up	0.0003953	GO:0005634//nucleus	GO:0003700//DNA-binding transcription factor activity;GO:0043565//sequence-specific DNA binding	NA	K13424//WRKY transcription factor 33	XP_006351605.2//PREDICTED: probable WRKY transcription factor 51 [Solanum tuberosum]	NA
JA	LOX (lipoxygenase)	Soltu.DM.03G014770	543	880	3237	1.88943	0	Up	0	NA	NA	NA	NA	XP_006358237.1//PREDICTED: lipoxygenase homology domain-containing protein 1-like [Solanum tuberosum]	NA
		Soltu.DM.03G012710	543	1291	2902	1.17891	1.13652e-141	Up	1.45567e-142	NA	GO:0020037//heme binding;GO:0004096//catalase activity	NA	NA	XP_006367111.1//PREDICTED: lipoxygenase homology domain-containing protein 1-like [Solanum tuberosum]	NA
		Soltu.DM.03G012630	552	165	487	1.57181	5.04835e-38	Up	1.79278e-38	NA	NA	NA	NA	XP_006344586.1//PREDICTED: lipoxygenase homology domain-containing protein 1-like [Solanum tuberosum]	NA
		Soltu.DM.09G024190	2457	10	133	3.74371	3.57976e-28	Up	1.55237e-28	NA	GO:0046872//metal ion binding;GO:0016702//oxidoreductase activity, acting on single donors with incorporation of molecular oxygen, incorporation of two atoms of oxygen	GO:0031408//oxylipin biosynthetic process	K15718//linoleate 9S-lipoxygenase [EC:1.13.11.58]	KAF3640053.1//putative linoleate 9S-lipoxygenase 5-like isoform X2 [Capsicum annuum]	NA
		Soltu.DM.01G002150	2706	167.73	430.15	1.36905	8.99028e-28	Up	3.93361e-28	GO:0009570//chloroplast stroma;GO:0009534//chloroplast thylakoid	GO:0016702//oxidoreductase activity, acting on single donors with incorporation of molecular oxygen, incorporation of two atoms of oxygen;GO:0046872//metal ion binding;GO:0016165//linoleate 13S-lipoxygenase activity	GO:0010597//green leaf volatile biosynthetic process;GO:0031408//oxylipin biosynthetic process	K00454//lipoxygenase [EC:1.13.11.12]	XP_006354212.1//PREDICTED: linoleate 13S-lipoxygenase 2-1, chloroplastic-like [Solanum tuberosum];XP_016576525.1//PREDICTED: LOW QUALITY PROTEIN: linoleate 13S-lipoxygenase 2-1, chloroplastic-like [Capsicum annuum]	NA
		Soltu.DM.08G010990	2589	10	130	3.71079	2.07336e-27	Up	9.14358e-28	NA	GO:0016702//oxidoreductase activity, acting on single donors with incorporation of molecular oxygen, incorporation of two atoms of oxygen;GO:0046872//metal ion binding	GO:0031408//oxylipin biosynthetic process	K15718//linoleate 9S-lipoxygenase [EC:1.13.11.58]	PHT79395.1//putative linoleate 9S-lipoxygenase 5 [Capsicum annuum]	NA
		Soltu.DM.03G002220	1458	5.75	25.73	2.17217	0.000177744	Up	0.000204766	NA	NA	NA	K10760//adenylate dimethylallyltransferase (cytokinin synthase) [EC:2.5.1.27 2.5.1.112];K04077//chaperonin GroEL;K15718//linoleate 9S-lipoxygenase [EC:1.13.11.58]	XP_025884740.1//uncharacterized protein LOC101251339 [Solanum lycopersicum]	NA
	OPR (12-oxophytodienoate reductase)	Soltu.DM.10G020950	1098	752.6	2219.42	1.57058	1.27584e-167	Up	1.42669e-168	NA	NA	NA	K05894//12-oxophytodienoic acid reductase [EC:1.3.1.42]	XP_006367688.1//PREDICTED: 12-oxophytodienoate reductase 1-like [Solanum tuberosum]	NA
		Soltu.DM.10G020940	858	39.84	82.4	1.05878	7.68357e-05	Up	8.56326e-05	GO:0005737//cytoplasm	GO:0010181//FMN binding;GO:0016491//oxidoreductase activity;GO:0016629//12-oxophytodienoate reductase activity	GO:0031408//oxylipin biosynthetic process	K05894//12-oxophytodienoic acid reductase [EC:1.3.1.42]	XP_015161066.1//PREDICTED: LOW QUALITY PROTEIN: 12-oxophytodienoate reductase 1-like [Solanum tuberosum]	NA
ET	ACO (1-aminocyclopropane-1-carboxylate oxidase)	Soltu.DM.09G026230	1122	843.02	1689.97	1.01371	2.00713e-65	Up	4.80952e-66	NA	GO:0016491//oxidoreductase activity;GO:0046872//metal ion binding	NA	K13229//2,4-dihydroxy-1,4-benzoxazin-3-one-glucoside dioxygenase [EC:1.14.11.59];K06892//feruloyl-CoA ortho-hydroxylase [EC:1.14.11.-]	XP_006354513.1//PREDICTED: 1-aminocyclopropane-1-carboxylate oxidase homolog [Solanum tuberosum]	NA
		Soltu.DM.07G016780	877	216.39	679.16	1.66047	1.36059e-56	Up	3.63535e-57	NA	GO:0051213//dioxygenase activity;GO:0016491//oxidoreductase activity;GO:0009815//1-aminocyclopropane-1-carboxylate oxidase activity;GO:0046872//metal ion binding;GO:0031418//L-ascorbic acid binding	GO:0009693//ethylene biosynthetic process;GO:0009835//fruit ripening	K05933//aminocyclopropanecarboxylate oxidase [EC:1.14.17.4]	XP_006357981.1//PREDICTED: 1-aminocyclopropane-1-carboxylate oxidase 4 [Solanum tuberosum]	NA
		Soltu.DM.10G015920.1	1819	131.02	266.19	1.03302	6.32118e-12	Up	4.54319e-12	NA	GO:0046872//metal ion binding;GO:0016491//oxidoreductase activity	NA	K23145//scopoletin 8-hydroxylase [EC:1.14.11.60];K13229//2,4-dihydroxy-1,4-benzoxazin-3-one-glucoside dioxygenase [EC:1.14.11.59]	XP_015167383.1//PREDICTED: 1-aminocyclopropane-1-carboxylate oxidase homolog isoform X2 [Solanum tuberosum]	NA
		Soltu.DM.09G026250	1038	9	34	1.92789	6.98209e-05	Up	7.7479e-05	NA	GO:0046872//metal ion binding;GO:0016491//oxidoreductase activity	NA	K13229//2,4-dihydroxy-1,4-benzoxazin-3-one-glucoside dioxygenase [EC:1.14.11.59]	XP_015167382.1//PREDICTED: 1-aminocyclopropane-1-carboxylate oxidase homolog 1-like [Solanum tuberosum]	NA
	ACS (1-aminocyclopropane-1-carboxylate synthase)	Soltu.DM.08G004500	1461	919	1924	1.07632	8.93592e-82	Up	1.81343e-82	NA	GO:0030170//pyridoxal phosphate binding;GO:0016847//1-aminocyclopropane-1-carboxylate synthase activity;GO:0003824//catalytic activity	GO:0009058//biosynthetic process	K20772//1-aminocyclopropane-1-carboxylate synthase 1/2/6 [EC:4.4.1.14]	BAA34923.1//1-aminocyclopropane-1-carboxylate synthase [Solanum lycopersicum]	NA
		Soltu.DM.08G028300	1458	229.13	661.21	1.53929	1.40714e-49	Up	4.14465e-50	NA	GO:0016847//1-aminocyclopropane-1-carboxylate synthase activity;GO:0030170//pyridoxal phosphate binding;GO:0003824//catalytic activity	GO:0009058//biosynthetic process	K20772//1-aminocyclopropane-1-carboxylate synthase 1/2/6 [EC:4.4.1.14]	KAG5593276.1//hypothetical protein H5410_043790 [Solanum commersonii]	NA
		Soltu.DM.08G028290	1455	315.87	675.79	1.1076	4.52154e-31	Up	1.84124e-31	NA	GO:0016847//1-aminocyclopropane-1-carboxylate synthase activity;GO:0030170//pyridoxal phosphate binding;GO:0003824//catalytic activity	GO:0009058//biosynthetic process	K20772//1-aminocyclopropane-1-carboxylate synthase 1/2/6 [EC:4.4.1.14]	XP_015162628.1//PREDICTED: 1-aminocyclopropane-1-carboxylate synthase-like isoform X1 [Solanum tuberosum]	NA
		Soltu.DM.02G027270	1410	27	131	2.28889	8.84436e-18	Up	5.07945e-18	NA	GO:0030170//pyridoxal phosphate binding;GO:0016847//1-aminocyclopropane-1-carboxylate synthase activity;GO:0003824//catalytic activity	GO:0009058//biosynthetic process	K01762//1-aminocyclopropane-1-carboxylate synthase [EC:4.4.1.14]	KAG5623771.1//hypothetical protein H5410_008989 [Solanum commersonii]	NA
		Soltu.DM.02G007450	1398	5	65.43	3.7203	1.37845e-14	Up	8.84031e-15	NA	GO:0003824//catalytic activity;GO:0030170//pyridoxal phosphate binding;GO:0016847//1-aminocyclopropane-1-carboxylate synthase activity	GO:0009058//biosynthetic process	K01762//1-aminocyclopropane-1-carboxylate synthase [EC:4.4.1.14]	XP_015065486.1//1-aminocyclopropane-1-carboxylate synthase 3-like [Solanum pennellii]	NA
		Soltu.DM.02G007440	1386	3	59.57	4.3219	1.48785e-14	Up	9.5546e-15	NA	GO:0016847//1-aminocyclopropane-1-carboxylate synthase activity;GO:0030170//pyridoxal phosphate binding;GO:0003824//catalytic activity	GO:0009058//biosynthetic process	K01762//1-aminocyclopropane-1-carboxylate synthase [EC:4.4.1.14]	XP_015065486.1//1-aminocyclopropane-1-carboxylate synthase 3-like [Solanum pennellii]	NA
		Soltu.DM.05G019660	942	62	170	1.46555	4.94981e-13	Up	3.38401e-13	NA	GO:0003824//catalytic activity;GO:0030170//pyridoxal phosphate binding	GO:0009058//biosynthetic process	K20772//1-aminocyclopropane-1-carboxylate synthase 1/2/6 [EC:4.4.1.14];K01762//1-aminocyclopropane-1-carboxylate synthase [EC:4.4.1.14]	XP_015163428.1//PREDICTED: 1-aminocyclopropane-1-carboxylate synthase 4-like [Solanum tuberosum]	NA

## Sheet: S-vs-S+Trp
		GeneID	Length	S-Expression	S+Trp-Expression	log2Ratio(S+Trp/S)	q-value(Storey et al. 2003)	Up-Down-Regulation(S+Trp/S)	p-value	Cellular Component	Molecular Function	Biological Process	Kegg Orthology	Nr Description	Desc
SA	ICS (isochorismate synthase)	Soltu.DM.06G026140	1722	174.23	812.74	2.17716	6.53e-94	Up	3.38e-95	NA	GO:0008909//isochorismate synthase activity	GO:0009058//biosynthetic process	K02552//menaquinone-specific isochorismate synthase [EC:5.4.4.2]	XP_006354794.1//PREDICTED: isochorismate synthase, chloroplastic-like isoform X2 [Solanum tuberosum]	NA
		Soltu.DM.04G000210	5151	0	32.49	5.97728	8.77e-09	Up	4.05e-09	NA	NA	NA	K14759//isochorismate synthase / 2-succinyl-5-enolpyruvyl-6-hydroxy-3-cyclohexene-1-carboxylate synthase / 2-succinyl-6-hydroxy-2,4-cyclohexadiene-1-carboxylate synthase / O-succinylbenzoate synthase [EC:5.4.4.2 2.2.1.9 4.2.99.20 4.2.1.113]	XP_006363572.1//PREDICTED: protein PHYLLO, chloroplastic [Solanum tuberosum]	NA
	PAL (phenylalanine ammonia-lyase)	Soltu.DM.03G004900	2172	137.83	357.73	1.33134	1.07e-21	Up	2.38e-22	GO:0005737//cytoplasm	GO:0045548//phenylalanine ammonia-lyase activity	GO:0006559//L-phenylalanine catabolic process;GO:0009800//cinnamic acid biosynthetic process	K10775//phenylalanine ammonia-lyase [EC:4.3.1.24]	NP_001307538.1//phenylalanine ammonia-lyase 3 [Solanum lycopersicum]	NA
	pathogen-inducible salicylic acid glucosyltransferase	Soltu.DM.08G012560	1386	2285	971	-1.27929	5.97e-128	Down	2.16e-129	NA	GO:0016758//transferase activity, transferring hexosyl groups	NA	K13691//pathogen-inducible salicylic acid glucosyltransferase [EC:2.4.1.-]	XP_006351615.1//PREDICTED: UDP-glycosyltransferase 74F2-like [Solanum tuberosum]	NA
		Soltu.DM.09G005510	1356	455	223	-1.07346	2.53e-20	Down	5.95e-21	NA	GO:0016758//transferase activity, transferring hexosyl groups	NA	K13691//pathogen-inducible salicylic acid glucosyltransferase [EC:2.4.1.-]	KAG5584307.1//hypothetical protein H5410_044741 [Solanum commersonii]	NA
		Soltu.DM.10G020910	1458	53.1	18.76	-1.54569	3.1e-05	Down	2.08e-05	NA	GO:0016758//transferase activity, transferring hexosyl groups	NA	K13691//pathogen-inducible salicylic acid glucosyltransferase [EC:2.4.1.-];K13692//UDP-glucose:(indol-3-yl)acetate beta-D-glucosyltransferase [EC:2.4.1.121]	XP_006367686.1//PREDICTED: UDP-glycosyltransferase 86A1-like [Solanum tuberosum]	NA
PR genes	NPR1	Soltu.DM.10G027950	1473	34	79	1.17168	5.14e-05	Up	3.56e-05	GO:0005634//nucleus	NA	GO:0009864//induced systemic resistance, jasmonic acid mediated signaling pathway	K14508//regulatory protein NPR1	XP_006351262.1//PREDICTED: regulatory protein NPR5-like [Solanum tuberosum]	NA
	PR1 (pathogenesis-related protein 1)	Soltu.DM.09G007020	480	31.51	328.23	3.33618	5.08e-60	Up	4.27e-61	GO:0005576//extracellular region	NA	NA	K13449//pathogenesis-related protein 1	NP_001275095.1//pathogenesis-related protein 1b precursor [Solanum tuberosum]	NA
		Soltu.DM.01G045930.1	543	4	60.25	3.86825	2.41e-13	Up	7.98e-14	GO:0005615//extracellular space;GO:0005576//extracellular region	NA	NA	K13449//pathogenesis-related protein 1	XP_006367091.1//PREDICTED: basic form of pathogenesis-related protein 1-like [Solanum tuberosum]	NA
		Soltu.DM.10G014400	501	0	19	5.20329	1.19e-05	Up	7.55e-06	GO:0005773//vacuole;GO:0005576//extracellular region	NA	GO:0006952//defense response;GO:0009607//response to biotic stimulus	K13449//pathogenesis-related protein 1	XP_006368144.1//PREDICTED: pathogenesis-related protein 1C-like, partial [Solanum tuberosum]	NA
TF	WRKY	Soltu.DM.01G030510	756	75	175	1.17775	1.5e-09	Up	6.45e-10	GO:0005634//nucleus	GO:0043565//sequence-specific DNA binding;GO:0003700//DNA-binding transcription factor activity	NA	K13424//WRKY transcription factor 33;K18835//WRKY transcription factor 2	XP_006347986.1//PREDICTED: probable WRKY transcription factor 12 [Solanum tuberosum]	NA
		Soltu.DM.08G028850	900	25	57	1.14439	0.000690262	Up	0.000568117	GO:0005634//nucleus	GO:0003700//DNA-binding transcription factor activity;GO:0043565//sequence-specific DNA binding	NA	K16225//probable WRKY transcription factor 52;K13459//disease resistance protein RPS2	XP_006343875.1//PREDICTED: probable WRKY transcription factor 53 [Solanum tuberosum]	NA
JA	LOX (lipoxygenase)	Soltu.DM.08G005480	2583	533.26	57.6	-3.25534	9.77e-98	Down	4.8e-99	GO:0005737//cytoplasm	GO:0046872//metal ion binding;GO:0016702//oxidoreductase activity, acting on single donors with incorporation of molecular oxygen, incorporation of two atoms of oxygen	GO:0031408//oxylipin biosynthetic process	K15718//linoleate 9S-lipoxygenase [EC:1.13.11.58]	Q43189.1//RecName: Full=Probable linoleate 9S-lipoxygenase 3 [Solanum tuberosum]	NA
		Soltu.DM.01G002150	2706	307.42	118.57	-1.41911	3.16e-21	Down	7.17e-22	GO:0009570//chloroplast stroma;GO:0009534//chloroplast thylakoid	GO:0016702//oxidoreductase activity, acting on single donors with incorporation of molecular oxygen, incorporation of two atoms of oxygen;GO:0046872//metal ion binding;GO:0016165//linoleate 13S-lipoxygenase activity	GO:0010597//green leaf volatile biosynthetic process;GO:0031408//oxylipin biosynthetic process	K00454//lipoxygenase [EC:1.13.11.12]	XP_006354212.1//PREDICTED: linoleate 13S-lipoxygenase 2-1, chloroplastic-like [Solanum tuberosum];XP_016576525.1//PREDICTED: LOW QUALITY PROTEIN: linoleate 13S-lipoxygenase 2-1, chloroplastic-like [Capsicum annuum]	NA
		Soltu.DM.08G005470.1	786	48.99	7.52	-2.74832	7.8e-09	Down	3.6e-09	NA	GO:0016702//oxidoreductase activity, acting on single donors with incorporation of molecular oxygen, incorporation of two atoms of oxygen;GO:0046872//metal ion binding	GO:0031408//oxylipin biosynthetic process	K15718//linoleate 9S-lipoxygenase [EC:1.13.11.58]	XP_019230725.1//PREDICTED: probable linoleate 9S-lipoxygenase 5 [Nicotiana attenuata]	NA
		Soltu.DM.08G005400	903	16.87	1.51	-3.52648	0.000139453	Down	0.000103048	NA	GO:0016702//oxidoreductase activity, acting on single donors with incorporation of molecular oxygen, incorporation of two atoms of oxygen;GO:0046872//metal ion binding	GO:0031408//oxylipin biosynthetic process	K15718//linoleate 9S-lipoxygenase [EC:1.13.11.58]	XP_019230725.1//PREDICTED: probable linoleate 9S-lipoxygenase 5 [Nicotiana attenuata]	NA
ET	ACO (1-aminocyclopropane-1-carboxylate oxidase)	Soltu.DM.12G023970	1055	515	165	-1.68675	2.64e-44	Down	3.03e-45	NA	GO:0046872//metal ion binding;GO:0016491//oxidoreductase activity;GO:0051213//dioxygenase activity	NA	K06892//feruloyl-CoA ortho-hydroxylase [EC:1.14.11.-];K13229//2,4-dihydroxy-1,4-benzoxazin-3-one-glucoside dioxygenase [EC:1.14.11.59];K23145//scopoletin 8-hydroxylase [EC:1.14.11.60]	XP_006351987.1//PREDICTED: 1-aminocyclopropane-1-carboxylate oxidase homolog [Solanum tuberosum]	NA
		Soltu.DM.04G006660	1095	213.95	73.15	-1.59299	9.38e-18	Down	2.47e-18	NA	GO:0016491//oxidoreductase activity;GO:0046872//metal ion binding	NA	K06892//feruloyl-CoA ortho-hydroxylase [EC:1.14.11.-];K13229//2,4-dihydroxy-1,4-benzoxazin-3-one-glucoside dioxygenase [EC:1.14.11.59]	XP_006367031.1//PREDICTED: 1-aminocyclopropane-1-carboxylate oxidase homolog 1-like [Solanum tuberosum]	NA
		Soltu.DM.09G002960	1113	90.27	39	-1.25541	3.57e-06	Down	2.14e-06	NA	GO:0046872//metal ion binding;GO:0016491//oxidoreductase activity	NA	K06892//feruloyl-CoA ortho-hydroxylase [EC:1.14.11.-];K13229//2,4-dihydroxy-1,4-benzoxazin-3-one-glucoside dioxygenase [EC:1.14.11.59]	XP_006341091.1//PREDICTED: 1-aminocyclopropane-1-carboxylate oxidase homolog 1-like isoform X1 [Solanum tuberosum]	NA
		Soltu.DM.09G026240	786	43	18	-1.30098	0.00091583	Down	0.000769579	NA	NA	NA	K13229//2,4-dihydroxy-1,4-benzoxazin-3-one-glucoside dioxygenase [EC:1.14.11.59];K06892//feruloyl-CoA ortho-hydroxylase [EC:1.14.11.-]	XP_006354512.1//PREDICTED: 1-aminocyclopropane-1-carboxylate oxidase homolog [Solanum tuberosum]	NA
	ACS (1-aminocyclopropane-1-carboxylate synthase)	Soltu.DM.05G019660	942	52	7	-2.93773	7.56e-10	Down	3.18e-10	NA	GO:0003824//catalytic activity;GO:0030170//pyridoxal phosphate binding	GO:0009058//biosynthetic process	K20772//1-aminocyclopropane-1-carboxylate synthase 1/2/6 [EC:4.4.1.14];K01762//1-aminocyclopropane-1-carboxylate synthase [EC:4.4.1.14]	XP_015163428.1//PREDICTED: 1-aminocyclopropane-1-carboxylate synthase 4-like [Solanum tuberosum]	NA
