# Supplementary material for: Transcriptome Analysis of Tryptophan-Induced Resistance against Potato Common Scab
Source: Int J Mol Sci. 2022 Jul 29;23(15):8420. doi: 10.3390/ijms23158420 (PMC9369096; doi:10.3390/ijms23158420)
Supplement: Supplementary file 1 [file ijms-23-08420-s001.zip › Table S5. Primers used in qRT-PCR.xlsx]

## Sheet: Sheet1
GeneID		Primer sequences (5' to 3')
Soltu.DM.05G019270	F	CCAGACCGAACCTGTTATTTT
	R	GCAAGAGCGATGCTACCCA
Soltu.DM.09G007020	F	GGCATCCCGAGCACAAAAT
	R	CTGCACCGGAATGAATCAAGT
Soltu.DM.06G013620	F	GTGGTGGTCATCTGGGTCA
	R	CCATCCTCCTTGTGGTATTTTA
Soltu.DM.01G035490	F	TCTTGCTTCCCAGTACGAATCTTTA
	R	CCCTTTCTTTCTGCATCACATCATT
Soltu.DM.01G035070	F	CAAAGCCCAAATACTAAGCAAG
	R	ACTGTCGTCGGAACCCATC
Soltu.DM.03G006780	F	TAACATGCCACTGCAACCTAA
	R	GCTCAGAACCTCCGACTCAAT
Soltu.DM.09G023810	F	GCCGCTGCTGGAGTAATT
	R	CCACGCAACCCCTCTTTT
Soltu.DM.01G019820	F	GTGAAGCTGGTTTGGGAAATG
	R	TTGCCAATCAACGTCATGTCTAC
Soltu.DM.08G012840	F	GGAATGGGCATCGTGTTT
	R	CCAGGGCTTCAAGTATCTATCT
Soltu.DM.09G030250	F	TTCCATTTGGAGCAGGACGG
	R	TGGTGGTTCCAGGCTTAACA
Soltu.DM.04G000210	F	AGGTGCCTCCGTCTGTCTT
	R	ATCCAATCTCCTCCAGTTCC
Soltu.DM.10G027950	F	GCGGCTATGGTAATTTCGC
	R	TTGTTGTTTCCACTGCTCGT
Soltu.DM.03G019430	F	GACTGGTGCAGCCATAATCC
	R	AACTCCAACGGCAGGTGA
Soltu.DM.11G021130	F	AAAGGAACTCATGCGTGGAAG
	R	TTGCGACTCATCTCGTCATACTC
Soltu.DM.09G030260	F	CTCCTTCTACTCTTTGTAGCCTT
	R	ATAGGACCTGGTGGCAGATTTC
Soltu.DM.01G035860	F	ACGAGCGTGTGATGAACGAA
	R	GAGGAGTTGGAGGGTGTAGC
Soltu.DM.09G022870	F	CCTGATGGCGATGGCTACAT
	R	CCTCGTCTTCCGCTACCATC
Soltu.DM.01G046930	F	AGTAGTGGAGGTAGGGCCAG
	R	CCAACAAGCAATCCAACTCCA
Soltu.DM.03G011450	F	TTTACCTATGCTGATGACCCC
	R	CTTTTGGAAGATTGAGCTGTTG
Soltu.DM.10G027630	F	GCGACCAATGTGGGAAGTAAT
	R	ATCCTCGTTCGTCATTCTGTTG
Soltu.DM.04G028130	F	CAAGTGTTCAAGTGGAGATTGC
	R	TGTTTGCTGGCTTTTCATTGC
Soltu.DM.09G024190	F	CCAGCGTCTACAGGCAATAA
	R	TCGCAAGTGGCTTCAATGTTC
Soltu.DM.10G020940	F	CCAACAAAGCCCAATGGACAG
	R	CGTCGTGGTGGTGTAAAGTGT
Soltu.DM.09G026250	F	ACAGGATCAACTAATCACGAACGA
	R	GGTCCTGCATTTGTTGCCAG
Soltu.DM.02G007440	F	GGTTTCGTGCATGTTTTGCTA
	R	GCTGCTGATTTTGAATATCCCT
Soltu.DM.05G019660	F	GCTCTTTTAGTCCCTGCCCC
	R	TGCATGAAATGGGCACAAGTT
Soltu.DM.04G029940	F	TAGTGGTGGTGCTTTGTTGG
	R	CAGCCATTCGAGACAGTGAG
Soltu.DM.03G004900	F	GCTCAACTAAGGTGCCCAAGA
	R	AAGTGATCCGATACGGTACTCA
Soltu.DM.08G028850	F	AACTCCACTACTTGTAGCACCAC
	R	ATCCATTTTCTGCACTCACTCT
Soltu.DM.09G005510	F	TGCAATAGTAATTCCATGCCC
	R	TCCTTCCAAAACTTCTCGGT
Soltu.DM.08G005400	F	AGTGAAGGTGGACTTACAGGG
	R	TTCCGGTGTCGACCTTCTTCT
Soltu.DM.12G023970	F	CAAAGGACTTATTGATGGTGGA
	R	TCAGGTTGATGTTTTGGAGGT
Soltu.DM.05G019660	F	TGCTCTTTTAGTCCCTGCCC
	R	TGCATGAAATGGGCACAAGT
Soltu.DM.11G004550	F	TCCCTCCATTGAGAGAGTTCC
	R	GGATGTTGATGAGGAAGTGTGAG
Soltu.DM.04G007480	F	TACTCGTTCACCACCTCAGC
	R	CGACCACCTTAATCTTCATGC
